# Supplementary material for: Global Genome Mining Reveals the Distribution of Diverse Thioamidated RiPP Biosynthesis Gene Clusters
Source: Front Microbiol. 2021 Apr 30;12:635389. doi: 10.3389/fmicb.2021.635389 (PMC8120280; doi:10.3389/fmicb.2021.635389)
Supplement: Supplementary file 1 [file Table_1.XLSX]

## Sheet: Table S1. Genome list
Table S1. Genomes used in this study.
Genome accession number	Organism	Taxonomy
NZ_QYYE01000001	Candidatus Bathyarchaeota archaeon	Archaea	Candidatus Bathyarchaeota
NZ_RCOR01000001	Candidatus Korarchaeum cryptofilum	Archaea	Candidatus Korarchaeota	Candidatus Korarchaeum
NC_010482	Candidatus Korarchaeum cryptofilum OPF8	Archaea	Candidatus Korarchaeota	Candidatus Korarchaeum
NZ_RCOS01000001	Candidatus Methanodesulfokores washburnensis	Archaea	Candidatus Korarchaeota	Candidatus Methanodesulfokores
NZ_CP019964	Candidatus Mancarchaeum acidiphilum	Archaea	Candidatus Micrarchaeota	Candidatus Mancarchaeum
NZ_WHYS01000010	Acidianus ambivalens	Archaea	Crenarchaeota	Thermoprotei	Sulfolobales	Sulfolobaceae	Acidianus
NZ_CP045482	Acidianus ambivalens	Archaea	Crenarchaeota	Thermoprotei	Sulfolobales	Sulfolobaceae	Acidianus
NZ_CP029289	Acidianus brierleyi	Archaea	Crenarchaeota	Thermoprotei	Sulfolobales	Sulfolobaceae	Acidianus
NC_015518	Acidianus hospitalis W1	Archaea	Crenarchaeota	Thermoprotei	Sulfolobales	Sulfolobaceae	Acidianus
NZ_WFIY01000004	Acidianus infernus	Archaea	Crenarchaeota	Thermoprotei	Sulfolobales	Sulfolobaceae	Acidianus
NZ_CP020477	Acidianus manzaensis	Archaea	Crenarchaeota	Thermoprotei	Sulfolobales	Sulfolobaceae	Acidianus
NZ_CP029288	Acidianus sulfidivorans JP7	Archaea	Crenarchaeota	Thermoprotei	Sulfolobales	Sulfolobaceae	Acidianus
NC_014374	Acidilobus saccharovorans 345-15	Archaea	Crenarchaeota	Thermoprotei	Acidilobales	Acidilobaceae	Acidilobus
NZ_CP010515	Acidilobus sp. 7A	Archaea	Crenarchaeota	Thermoprotei	Acidilobales	Acidilobaceae	Acidilobus	unclassified Acidilobus
NZ_BBBZ01000001	Aeropyrum camini SY1 = JCM 12091	Archaea	Crenarchaeota	Thermoprotei	Desulfurococcales	Desulfurococcaceae	Aeropyrum
NZ_BDMD01000001	Aeropyrum pernix	Archaea	Crenarchaeota	Thermoprotei	Desulfurococcales	Desulfurococcaceae	Aeropyrum
NC_000854	Aeropyrum pernix K1	Archaea	Crenarchaeota	Thermoprotei	Desulfurococcales	Desulfurococcaceae	Aeropyrum
NC_019791	Caldisphaera lagunensis DSM 15908	Archaea	Crenarchaeota	Thermoprotei	Acidilobales	Caldisphaeraceae	Caldisphaera
NC_009954	Caldivirga maquilingensis IC-167	Archaea	Crenarchaeota	Thermoprotei	Thermoproteales	Thermoproteaceae	Caldivirga
NZ_LCTF01000001	Caldivirga sp. MU80	Archaea	Crenarchaeota	Thermoprotei	Thermoproteales	Thermoproteaceae	Caldivirga	unclassified Caldivirga
NZ_JFZT01000001	Candidatus Acidianus copahuensis	Archaea	Crenarchaeota	Thermoprotei	Sulfolobales	Sulfolobaceae	Acidianus
NC_018001	Desulfurococcus amylolyticus DSM 16532	Archaea	Crenarchaeota	Thermoprotei	Desulfurococcales	Desulfurococcaceae	Desulfurococcus
NZ_KI911318	Desulfurococcus amylolyticus Z-533	Archaea	Crenarchaeota	Thermoprotei	Desulfurococcales	Desulfurococcaceae	Desulfurococcus
NZ_AUQX01000001	Desulfurococcus mucosus DSM 2161	Archaea	Crenarchaeota	Thermoprotei	Desulfurococcales	Desulfurococcaceae	Desulfurococcus
NC_014961	Desulfurococcus mucosus DSM 2162	Archaea	Crenarchaeota	Thermoprotei	Desulfurococcales	Desulfurococcaceae	Desulfurococcus
NC_017461	Fervidicoccus fontis Kam940	Archaea	Crenarchaeota	Thermoprotei	Fervidicoccales	Fervidicoccaceae	Fervidicoccus
NC_008818	Hyperthermus butylicus DSM 5456	Archaea	Crenarchaeota	Thermoprotei	Desulfurococcales	Pyrodictiaceae	Hyperthermus
NZ_CP006867	Ignicoccus islandicus DSM 13165	Archaea	Crenarchaeota	Thermoprotei	Desulfurococcales	Desulfurococcaceae	Ignicoccus
NC_015435	Metallosphaera cuprina Ar-4	Archaea	Crenarchaeota	Thermoprotei	Sulfolobales	Sulfolobaceae	Metallosphaera
NZ_CP029287	Metallosphaera hakonensis JCM 8857 = DSM 7519	Archaea	Crenarchaeota	Thermoprotei	Sulfolobales	Sulfolobaceae	Metallosphaera
NZ_CP012172	Metallosphaera sedula	Archaea	Crenarchaeota	Thermoprotei	Sulfolobales	Sulfolobaceae	Metallosphaera
NZ_CP012173	Metallosphaera sedula	Archaea	Crenarchaeota	Thermoprotei	Sulfolobales	Sulfolobaceae	Metallosphaera
NZ_CP012174	Metallosphaera sedula	Archaea	Crenarchaeota	Thermoprotei	Sulfolobales	Sulfolobaceae	Metallosphaera
NZ_CP012175	Metallosphaera sedula	Archaea	Crenarchaeota	Thermoprotei	Sulfolobales	Sulfolobaceae	Metallosphaera
NZ_CP012176	Metallosphaera sedula	Archaea	Crenarchaeota	Thermoprotei	Sulfolobales	Sulfolobaceae	Metallosphaera
NZ_CP008822	Metallosphaera sedula	Archaea	Crenarchaeota	Thermoprotei	Sulfolobales	Sulfolobaceae	Metallosphaera
NC_009440	Metallosphaera sedula DSM 5348	Archaea	Crenarchaeota	Thermoprotei	Sulfolobales	Sulfolobaceae	Metallosphaera
NZ_NMUE01000100	Pyrobaculum aerophilum	Archaea	Crenarchaeota	Thermoprotei	Thermoproteales	Thermoproteaceae	Pyrobaculum
NZ_NMUF01000100	Pyrobaculum aerophilum	Archaea	Crenarchaeota	Thermoprotei	Thermoproteales	Thermoproteaceae	Pyrobaculum
NC_003364	Pyrobaculum aerophilum str. IM2	Archaea	Crenarchaeota	Thermoprotei	Thermoproteales	Thermoproteaceae	Pyrobaculum
NC_009376	Pyrobaculum arsenaticum DSM 13514	Archaea	Crenarchaeota	Thermoprotei	Thermoproteales	Thermoproteaceae	Pyrobaculum
NC_016645	Pyrobaculum ferrireducens	Archaea	Crenarchaeota	Thermoprotei	Thermoproteales	Thermoproteaceae	Pyrobaculum
NC_008701	Pyrobaculum islandicum DSM 4184	Archaea	Crenarchaeota	Thermoprotei	Thermoproteales	Thermoproteaceae	Pyrobaculum
NC_010525	Pyrobaculum neutrophilum V24Sta	Archaea	Crenarchaeota	Thermoprotei	Thermoproteales	Thermoproteaceae	Pyrobaculum
NZ_NCQP01000001	Pyrodictium delaneyi	Archaea	Crenarchaeota	Thermoprotei	Desulfurococcales	Pyrodictiaceae	Pyrodictium
NZ_CP013011	Pyrodictium delaneyi	Archaea	Crenarchaeota	Thermoprotei	Desulfurococcales	Pyrodictiaceae	Pyrodictium
NZ_LNTB01000001	Pyrodictium occultum	Archaea	Crenarchaeota	Thermoprotei	Desulfurococcales	Pyrodictiaceae	Pyrodictium
NC_015931	Pyrolobus fumarii 1A	Archaea	Crenarchaeota	Thermoprotei	Desulfurococcales	Pyrodictiaceae	Pyrolobus
NZ_LT549890	Saccharolobus solfataricus	Archaea	Crenarchaeota	Thermoprotei	Sulfolobales	Sulfolobaceae	Saccharolobus
NZ_CP033240	Saccharolobus solfataricus	Archaea	Crenarchaeota	Thermoprotei	Sulfolobales	Sulfolobaceae	Saccharolobus
NZ_CP033241	Saccharolobus solfataricus	Archaea	Crenarchaeota	Thermoprotei	Sulfolobales	Sulfolobaceae	Saccharolobus
NZ_CP033235	Saccharolobus solfataricus	Archaea	Crenarchaeota	Thermoprotei	Sulfolobales	Sulfolobaceae	Saccharolobus
NZ_CP033238	Saccharolobus solfataricus	Archaea	Crenarchaeota	Thermoprotei	Sulfolobales	Sulfolobaceae	Saccharolobus
NZ_CP033239	Saccharolobus solfataricus	Archaea	Crenarchaeota	Thermoprotei	Sulfolobales	Sulfolobaceae	Saccharolobus
NZ_CP033236	Saccharolobus solfataricus	Archaea	Crenarchaeota	Thermoprotei	Sulfolobales	Sulfolobaceae	Saccharolobus
NZ_CP033237	Saccharolobus solfataricus	Archaea	Crenarchaeota	Thermoprotei	Sulfolobales	Sulfolobaceae	Saccharolobus
NZ_CP011055	Saccharolobus solfataricus	Archaea	Crenarchaeota	Thermoprotei	Sulfolobales	Sulfolobaceae	Saccharolobus
NZ_CP011056	Saccharolobus solfataricus	Archaea	Crenarchaeota	Thermoprotei	Sulfolobales	Sulfolobaceae	Saccharolobus
NZ_CP011057	Saccharolobus solfataricus	Archaea	Crenarchaeota	Thermoprotei	Sulfolobales	Sulfolobaceae	Saccharolobus
NC_017274	Saccharolobus solfataricus 98/2	Archaea	Crenarchaeota	Thermoprotei	Sulfolobales	Sulfolobaceae	Saccharolobus
NZ_ACUK01000506	Saccharolobus solfataricus 98/2	Archaea	Crenarchaeota	Thermoprotei	Sulfolobales	Sulfolobaceae	Saccharolobus
NC_002754	Saccharolobus solfataricus P2	Archaea	Crenarchaeota	Thermoprotei	Sulfolobales	Sulfolobaceae	Saccharolobus
NC_014205	Staphylothermus hellenicus DSM 12710	Archaea	Crenarchaeota	Thermoprotei	Desulfurococcales	Desulfurococcaceae	Staphylothermus
NZ_CP045483	Stygiolobus azoricus	Archaea	Crenarchaeota	Thermoprotei	Sulfolobales	Sulfolobaceae	Stygiolobus
NZ_AP018553	Sulfodiicoccus acidiphilus	Archaea	Crenarchaeota	Thermoprotei	Sulfolobales	Sulfolobaceae	Sulfodiicoccus
NZ_BHWZ01000001	Sulfolobus acidocaldarius	Archaea	Crenarchaeota	Thermoprotei	Sulfolobales	Sulfolobaceae	Sulfolobus
NZ_LPSK01000002	Sulfolobus acidocaldarius	Archaea	Crenarchaeota	Thermoprotei	Sulfolobales	Sulfolobaceae	Sulfolobus
NZ_LPSL01000001	Sulfolobus acidocaldarius	Archaea	Crenarchaeota	Thermoprotei	Sulfolobales	Sulfolobaceae	Sulfolobus
NZ_LPSM01000001	Sulfolobus acidocaldarius	Archaea	Crenarchaeota	Thermoprotei	Sulfolobales	Sulfolobaceae	Sulfolobus
NZ_LPSN01000005	Sulfolobus acidocaldarius	Archaea	Crenarchaeota	Thermoprotei	Sulfolobales	Sulfolobaceae	Sulfolobus
NZ_LPSO01000001	Sulfolobus acidocaldarius	Archaea	Crenarchaeota	Thermoprotei	Sulfolobales	Sulfolobaceae	Sulfolobus
NZ_LPSP01000001	Sulfolobus acidocaldarius	Archaea	Crenarchaeota	Thermoprotei	Sulfolobales	Sulfolobaceae	Sulfolobus
NZ_LPSQ01000006	Sulfolobus acidocaldarius	Archaea	Crenarchaeota	Thermoprotei	Sulfolobales	Sulfolobaceae	Sulfolobus
NZ_LPSR01000001	Sulfolobus acidocaldarius	Archaea	Crenarchaeota	Thermoprotei	Sulfolobales	Sulfolobaceae	Sulfolobus
NZ_LPSS01000001	Sulfolobus acidocaldarius	Archaea	Crenarchaeota	Thermoprotei	Sulfolobales	Sulfolobaceae	Sulfolobus
NZ_LPST01000010	Sulfolobus acidocaldarius	Archaea	Crenarchaeota	Thermoprotei	Sulfolobales	Sulfolobaceae	Sulfolobus
NZ_LPSU01000004	Sulfolobus acidocaldarius	Archaea	Crenarchaeota	Thermoprotei	Sulfolobales	Sulfolobaceae	Sulfolobus
NZ_CP020360	Sulfolobus acidocaldarius	Archaea	Crenarchaeota	Thermoprotei	Sulfolobales	Sulfolobaceae	Sulfolobus
NZ_CP020361	Sulfolobus acidocaldarius	Archaea	Crenarchaeota	Thermoprotei	Sulfolobales	Sulfolobaceae	Sulfolobus
NZ_CP020362	Sulfolobus acidocaldarius	Archaea	Crenarchaeota	Thermoprotei	Sulfolobales	Sulfolobaceae	Sulfolobus
NZ_CP020363	Sulfolobus acidocaldarius	Archaea	Crenarchaeota	Thermoprotei	Sulfolobales	Sulfolobaceae	Sulfolobus
NZ_CP020364	Sulfolobus acidocaldarius	Archaea	Crenarchaeota	Thermoprotei	Sulfolobales	Sulfolobaceae	Sulfolobus
NZ_CP013695	Sulfolobus acidocaldarius	Archaea	Crenarchaeota	Thermoprotei	Sulfolobales	Sulfolobaceae	Sulfolobus
NZ_LPRC01000007	Sulfolobus acidocaldarius	Archaea	Crenarchaeota	Thermoprotei	Sulfolobales	Sulfolobaceae	Sulfolobus
NZ_LPRE01000001	Sulfolobus acidocaldarius	Archaea	Crenarchaeota	Thermoprotei	Sulfolobales	Sulfolobaceae	Sulfolobus
NZ_LPRD01000001	Sulfolobus acidocaldarius	Archaea	Crenarchaeota	Thermoprotei	Sulfolobales	Sulfolobaceae	Sulfolobus
NZ_LPRF01000001	Sulfolobus acidocaldarius	Archaea	Crenarchaeota	Thermoprotei	Sulfolobales	Sulfolobaceae	Sulfolobus
NZ_LPRG01000017	Sulfolobus acidocaldarius	Archaea	Crenarchaeota	Thermoprotei	Sulfolobales	Sulfolobaceae	Sulfolobus
NZ_LPRH01000008	Sulfolobus acidocaldarius	Archaea	Crenarchaeota	Thermoprotei	Sulfolobales	Sulfolobaceae	Sulfolobus
NZ_LPRI01000001	Sulfolobus acidocaldarius	Archaea	Crenarchaeota	Thermoprotei	Sulfolobales	Sulfolobaceae	Sulfolobus
NZ_LPRJ01000001	Sulfolobus acidocaldarius	Archaea	Crenarchaeota	Thermoprotei	Sulfolobales	Sulfolobaceae	Sulfolobus
NZ_LPRK01000002	Sulfolobus acidocaldarius	Archaea	Crenarchaeota	Thermoprotei	Sulfolobales	Sulfolobaceae	Sulfolobus
NZ_LPRL01000001	Sulfolobus acidocaldarius	Archaea	Crenarchaeota	Thermoprotei	Sulfolobales	Sulfolobaceae	Sulfolobus
NZ_LPRM01000001	Sulfolobus acidocaldarius	Archaea	Crenarchaeota	Thermoprotei	Sulfolobales	Sulfolobaceae	Sulfolobus
NZ_LPRN01000011	Sulfolobus acidocaldarius	Archaea	Crenarchaeota	Thermoprotei	Sulfolobales	Sulfolobaceae	Sulfolobus
NZ_LPRO01000007	Sulfolobus acidocaldarius	Archaea	Crenarchaeota	Thermoprotei	Sulfolobales	Sulfolobaceae	Sulfolobus
NZ_LPRP01000001	Sulfolobus acidocaldarius	Archaea	Crenarchaeota	Thermoprotei	Sulfolobales	Sulfolobaceae	Sulfolobus
NZ_LPRQ01000005	Sulfolobus acidocaldarius	Archaea	Crenarchaeota	Thermoprotei	Sulfolobales	Sulfolobaceae	Sulfolobus
NZ_LPRR01000001	Sulfolobus acidocaldarius	Archaea	Crenarchaeota	Thermoprotei	Sulfolobales	Sulfolobaceae	Sulfolobus
NZ_LPRS01000001	Sulfolobus acidocaldarius	Archaea	Crenarchaeota	Thermoprotei	Sulfolobales	Sulfolobaceae	Sulfolobus
NZ_LPRT01000002	Sulfolobus acidocaldarius	Archaea	Crenarchaeota	Thermoprotei	Sulfolobales	Sulfolobaceae	Sulfolobus
NZ_LPRU01000001	Sulfolobus acidocaldarius	Archaea	Crenarchaeota	Thermoprotei	Sulfolobales	Sulfolobaceae	Sulfolobus
NZ_LPRV01000009	Sulfolobus acidocaldarius	Archaea	Crenarchaeota	Thermoprotei	Sulfolobales	Sulfolobaceae	Sulfolobus
NZ_LPRW01000001	Sulfolobus acidocaldarius	Archaea	Crenarchaeota	Thermoprotei	Sulfolobales	Sulfolobaceae	Sulfolobus
NZ_LPRX01000005	Sulfolobus acidocaldarius	Archaea	Crenarchaeota	Thermoprotei	Sulfolobales	Sulfolobaceae	Sulfolobus
NZ_LPRY01000012	Sulfolobus acidocaldarius	Archaea	Crenarchaeota	Thermoprotei	Sulfolobales	Sulfolobaceae	Sulfolobus
NZ_LPRZ01000009	Sulfolobus acidocaldarius	Archaea	Crenarchaeota	Thermoprotei	Sulfolobales	Sulfolobaceae	Sulfolobus
NZ_LPSA01000002	Sulfolobus acidocaldarius	Archaea	Crenarchaeota	Thermoprotei	Sulfolobales	Sulfolobaceae	Sulfolobus
NZ_LPSB01000005	Sulfolobus acidocaldarius	Archaea	Crenarchaeota	Thermoprotei	Sulfolobales	Sulfolobaceae	Sulfolobus
NZ_LPSC01000022	Sulfolobus acidocaldarius	Archaea	Crenarchaeota	Thermoprotei	Sulfolobales	Sulfolobaceae	Sulfolobus
NZ_LPSD01000014	Sulfolobus acidocaldarius	Archaea	Crenarchaeota	Thermoprotei	Sulfolobales	Sulfolobaceae	Sulfolobus
NZ_LPSE01000001	Sulfolobus acidocaldarius	Archaea	Crenarchaeota	Thermoprotei	Sulfolobales	Sulfolobaceae	Sulfolobus
NZ_LPSF01000001	Sulfolobus acidocaldarius	Archaea	Crenarchaeota	Thermoprotei	Sulfolobales	Sulfolobaceae	Sulfolobus
NZ_LPSG01000001	Sulfolobus acidocaldarius	Archaea	Crenarchaeota	Thermoprotei	Sulfolobales	Sulfolobaceae	Sulfolobus
NZ_LPSH01000008	Sulfolobus acidocaldarius	Archaea	Crenarchaeota	Thermoprotei	Sulfolobales	Sulfolobaceae	Sulfolobus
NZ_LPSI01000001	Sulfolobus acidocaldarius	Archaea	Crenarchaeota	Thermoprotei	Sulfolobales	Sulfolobaceae	Sulfolobus
NZ_LPSJ01000001	Sulfolobus acidocaldarius	Archaea	Crenarchaeota	Thermoprotei	Sulfolobales	Sulfolobaceae	Sulfolobus
NC_007181	Sulfolobus acidocaldarius DSM 639	Archaea	Crenarchaeota	Thermoprotei	Sulfolobales	Sulfolobaceae	Sulfolobus
NC_020246	Sulfolobus acidocaldarius N8	Archaea	Crenarchaeota	Thermoprotei	Sulfolobales	Sulfolobaceae	Sulfolobus
NC_020247	Sulfolobus acidocaldarius Ron12/I	Archaea	Crenarchaeota	Thermoprotei	Sulfolobales	Sulfolobaceae	Sulfolobus
NC_017275	Sulfolobus islandicus HVE10/4	Archaea	Crenarchaeota	Thermoprotei	Sulfolobales	Sulfolobaceae	Sulfolobus
NC_013769	Sulfolobus islandicus L.D.8.5	Archaea	Crenarchaeota	Thermoprotei	Sulfolobales	Sulfolobaceae	Sulfolobus
NC_012589	Sulfolobus islandicus L.S.2.15	Archaea	Crenarchaeota	Thermoprotei	Sulfolobales	Sulfolobaceae	Sulfolobus
NC_021058	Sulfolobus islandicus LAL14/1	Archaea	Crenarchaeota	Thermoprotei	Sulfolobales	Sulfolobaceae	Sulfolobus
NC_012588	Sulfolobus islandicus M.14.25	Archaea	Crenarchaeota	Thermoprotei	Sulfolobales	Sulfolobaceae	Sulfolobus
NZ_AHJL01000005	Sulfolobus islandicus M.16.12	Archaea	Crenarchaeota	Thermoprotei	Sulfolobales	Sulfolobaceae	Sulfolobus
NZ_AHJM01000003	Sulfolobus islandicus M.16.13	Archaea	Crenarchaeota	Thermoprotei	Sulfolobales	Sulfolobaceae	Sulfolobus
NZ_AHJK01000001	Sulfolobus islandicus M.16.2	Archaea	Crenarchaeota	Thermoprotei	Sulfolobales	Sulfolobaceae	Sulfolobus
NZ_AHJN01000003	Sulfolobus islandicus M.16.22	Archaea	Crenarchaeota	Thermoprotei	Sulfolobales	Sulfolobaceae	Sulfolobus
NZ_AHJO01000001	Sulfolobus islandicus M.16.23	Archaea	Crenarchaeota	Thermoprotei	Sulfolobales	Sulfolobaceae	Sulfolobus
NC_012632	Sulfolobus islandicus M.16.27	Archaea	Crenarchaeota	Thermoprotei	Sulfolobales	Sulfolobaceae	Sulfolobus
NZ_AHJP01000004	Sulfolobus islandicus M.16.30	Archaea	Crenarchaeota	Thermoprotei	Sulfolobales	Sulfolobaceae	Sulfolobus
NC_012726	Sulfolobus islandicus M.16.4	Archaea	Crenarchaeota	Thermoprotei	Sulfolobales	Sulfolobaceae	Sulfolobus
NZ_AHJQ01000001	Sulfolobus islandicus M.16.40	Archaea	Crenarchaeota	Thermoprotei	Sulfolobales	Sulfolobaceae	Sulfolobus
NZ_AHJR01000001	Sulfolobus islandicus M.16.43	Archaea	Crenarchaeota	Thermoprotei	Sulfolobales	Sulfolobaceae	Sulfolobus
NZ_AHJS01000002	Sulfolobus islandicus M.16.46	Archaea	Crenarchaeota	Thermoprotei	Sulfolobales	Sulfolobaceae	Sulfolobus
NZ_AHJT01000001	Sulfolobus islandicus M.16.47	Archaea	Crenarchaeota	Thermoprotei	Sulfolobales	Sulfolobaceae	Sulfolobus
NC_017276	Sulfolobus islandicus REY15A	Archaea	Crenarchaeota	Thermoprotei	Sulfolobales	Sulfolobaceae	Sulfolobus
NC_012622	Sulfolobus islandicus Y.G.57.14	Archaea	Crenarchaeota	Thermoprotei	Sulfolobales	Sulfolobaceae	Sulfolobus
NC_012623	Sulfolobus islandicus Y.N.15.51	Archaea	Crenarchaeota	Thermoprotei	Sulfolobales	Sulfolobaceae	Sulfolobus
NZ_CP017006	Sulfolobus sp. A20	Archaea	Crenarchaeota	Thermoprotei	Sulfolobales	Sulfolobaceae	Sulfolobus	unclassified Sulfolobus
NZ_QIMI01000100	Sulfolobus sp. B1	Archaea	Crenarchaeota	Thermoprotei	Sulfolobales	Sulfolobaceae	Sulfolobus	unclassified Sulfolobus
NZ_CP045706	Sulfolobus sp. E11-6	Archaea	Crenarchaeota	Thermoprotei	Sulfolobales	Sulfolobaceae	Sulfolobus	unclassified Sulfolobus
NZ_CP045687	Sulfolobus sp. E5-1-F	Archaea	Crenarchaeota	Thermoprotei	Sulfolobales	Sulfolobaceae	Sulfolobus	unclassified Sulfolobus
NZ_WGGD01000001	Sulfuracidifex metallicus DSM 6482 = JCM 9184	Archaea	Crenarchaeota	Thermoprotei	Sulfolobales	Sulfolobaceae	Sulfuracidifex
NZ_BBBY01000001	Sulfuracidifex metallicus DSM 6482 = JCM 9184	Archaea	Crenarchaeota	Thermoprotei	Sulfolobales	Sulfolobaceae	Sulfuracidifex
NZ_AP018930	Sulfuracidifex tepidarius	Archaea	Crenarchaeota	Thermoprotei	Sulfolobales	Sulfolobaceae	Sulfuracidifex
NZ_AP018929	Sulfuracidifex tepidarius	Archaea	Crenarchaeota	Thermoprotei	Sulfolobales	Sulfolobaceae	Sulfuracidifex
NZ_BBCL01000001	Sulfuracidifex tepidarius	Archaea	Crenarchaeota	Thermoprotei	Sulfolobales	Sulfolobaceae	Sulfuracidifex
NZ_CP045484	Sulfurisphaera ohwakuensis	Archaea	Crenarchaeota	Thermoprotei	Sulfolobales	Sulfolobaceae	Sulfurisphaera
NC_003106	Sulfurisphaera tokodaii str. 7	Archaea	Crenarchaeota	Thermoprotei	Sulfolobales	Sulfolobaceae	Sulfurisphaera
NZ_BBBF01000001	Thermocladium modestius JCM 10088	Archaea	Crenarchaeota	Thermoprotei	Thermoproteales	Thermoproteaceae	Thermocladium
NZ_CP007493	Thermofilum adornatus 1505	Archaea	Crenarchaeota	Thermoprotei	Thermoproteales	Thermofilaceae	Thermofilum
NC_008698	Thermofilum pendens Hrk 5	Archaea	Crenarchaeota	Thermoprotei	Thermoproteales	Thermofilaceae	Thermofilum
NZ_CP009961	Thermofilum uzonense	Archaea	Crenarchaeota	Thermoprotei	Thermoproteales	Thermofilaceae	Thermofilum
NC_017954	Thermogladius calderae 1633	Archaea	Crenarchaeota	Thermoprotei	Desulfurococcales	Desulfurococcaceae	Thermogladius
NZ_LCWM02000024	Thermoproteus sp. CP80	Archaea	Crenarchaeota	Thermoprotei	Thermoproteales	Thermoproteaceae	Thermoproteus	unclassified Thermoproteus
NC_016070	Thermoproteus tenax Kra 1	Archaea	Crenarchaeota	Thermoprotei	Thermoproteales	Thermoproteaceae	Thermoproteus
NC_015315	Thermoproteus uzoniensis 768-20	Archaea	Crenarchaeota	Thermoprotei	Thermoproteales	Thermoproteaceae	Thermoproteus
NC_014160	Thermosphaera aggregans DSM 11486	Archaea	Crenarchaeota	Thermoprotei	Desulfurococcales	Desulfurococcaceae	Thermosphaera
NC_014537	Vulcanisaeta distributa DSM 14429	Archaea	Crenarchaeota	Thermoprotei	Thermoproteales	Thermoproteaceae	Vulcanisaeta
NC_015151	Vulcanisaeta moutnovskia 768-28	Archaea	Crenarchaeota	Thermoprotei	Thermoproteales	Thermoproteaceae	Vulcanisaeta
NZ_LCWN02000153	Vulcanisaeta sp. EB80	Archaea	Crenarchaeota	Thermoprotei	Thermoproteales	Thermoproteaceae	Vulcanisaeta	unclassified Vulcanisaeta
NZ_BCLI01000001	Vulcanisaeta thermophila	Archaea	Crenarchaeota	Thermoprotei	Thermoproteales	Thermoproteaceae	Vulcanisaeta
NZ_LJCQ01000275	Acidiplasma aeolicum	Archaea	Euryarchaeota	Diaforarchaea group	Thermoplasmata	Thermoplasmatales	Ferroplasmaceae	Acidiplasma
NZ_LKBG01000001	Acidiplasma aeolicum	Archaea	Euryarchaeota	Diaforarchaea group	Thermoplasmata	Thermoplasmatales	Ferroplasmaceae	Acidiplasma
NZ_LKBH01000001	Acidiplasma cupricumulans	Archaea	Euryarchaeota	Diaforarchaea group	Thermoplasmata	Thermoplasmatales	Ferroplasmaceae	Acidiplasma
NZ_JYHS01000001	Acidiplasma sp. MBA-1	Archaea	Euryarchaeota	Diaforarchaea group	Thermoplasmata	Thermoplasmatales	Ferroplasmaceae	Acidiplasma	unclassified Acidiplasma
NZ_DS990555	Aciduliprofundum boonei T469	Archaea	Euryarchaeota	Diaforarchaea group	DHVE2 group	Aciduliprofundum
NC_019942	Aciduliprofundum sp. MAR08-339	Archaea	Euryarchaeota	Diaforarchaea group	DHVE2 group	Aciduliprofundum	unclassified Aciduliprofundum
NZ_FJNF01000206	Archaeoglobus fulgidus	Archaea	Euryarchaeota	Archaeoglobi	Archaeoglobales	Archaeoglobaceae	Archaeoglobus
NC_000917	Archaeoglobus fulgidus DSM 4304	Archaea	Euryarchaeota	Archaeoglobi	Archaeoglobales	Archaeoglobaceae	Archaeoglobus
NZ_CP006577	Archaeoglobus fulgidus DSM 8774	Archaea	Euryarchaeota	Archaeoglobi	Archaeoglobales	Archaeoglobaceae	Archaeoglobus
NC_021169	Archaeoglobus sulfaticallidus PM70-1	Archaea	Euryarchaeota	Archaeoglobi	Archaeoglobales	Archaeoglobaceae	Archaeoglobus
NC_015320	Archaeoglobus veneficus SNP6	Archaea	Euryarchaeota	Archaeoglobi	Archaeoglobales	Archaeoglobaceae	Archaeoglobus
NZ_ASGZ01000001	Candidatus Halobonum tyrrellensis G22	Archaea	Euryarchaeota	Stenosarchaea group	Halobacteria	Haloferacales	Halorubraceae	Candidatus Halobonum
c00001_NZ_CABG..	Candidatus Methanolliviera sp. GoM_asphalt	Archaea	Euryarchaeota	Candidatus Methanoliparia	Candidatus Methanoliparales	Candidatus Methanollivieraceae
c00001_NZ_CABG..	Candidatus Methanolliviera sp. GoM_oil	Archaea	Euryarchaeota	Candidatus Methanoliparia	Candidatus Methanoliparales	Candidatus Methanollivieraceae
NZ_LR698974	Candidatus Methanomassiliicoccus intestinalis	Archaea	Euryarchaeota	Diaforarchaea group	Thermoplasmata	Methanomassiliicoccales	Methanomassiliicoccaceae	Methanomassiliicoccus
NC_021353	Candidatus Methanomassiliicoccus intestinalis Issoire-Mx1	Archaea	Euryarchaeota	Diaforarchaea group	Thermoplasmata	Methanomassiliicoccales	Methanomassiliicoccaceae	Methanomassiliicoccus
NZ_LR699000	Candidatus Methanomethylophilus alvus	Archaea	Euryarchaeota	Diaforarchaea group	Thermoplasmata	Methanomassiliicoccales	Candidatus Methanomethylophilaceae	Candidatus Methanomethylophilus
NZ_CP017686	Candidatus Methanomethylophilus alvus	Archaea	Euryarchaeota	Diaforarchaea group	Thermoplasmata	Methanomassiliicoccales	Candidatus Methanomethylophilaceae	Candidatus Methanomethylophilus
NZ_LOPS01000001	Candidatus Methanomethylophilus sp. 1R26	Archaea	Euryarchaeota	Diaforarchaea group	Thermoplasmata	Methanomassiliicoccales	Candidatus Methanomethylophilaceae	Candidatus Methanomethylophilus	unclassified Candidatus Methanomethylophilus
NZ_FZMP01000250	Candidatus Methanoperedens nitroreducens	Archaea	Euryarchaeota	Stenosarchaea group	Methanomicrobia	Methanosarcinales	Candidatus Methanoperedenaceae	Candidatus Methanoperedens
NZ_JMIY01000001	Candidatus Methanoperedens nitroreducens	Archaea	Euryarchaeota	Stenosarchaea group	Methanomicrobia	Methanosarcinales	Candidatus Methanoperedenaceae	Candidatus Methanoperedens
NZ_NTMG01000006	Candidatus Methanoperedens sp. BLZ2	Archaea	Euryarchaeota	Stenosarchaea group	Methanomicrobia	Methanosarcinales	Candidatus Methanoperedenaceae	Candidatus Methanoperedens	unclassified Candidatus Methanoperedens
NZ_CP010070	Candidatus Methanoplasma termitum	Archaea	Euryarchaeota	Diaforarchaea group	Thermoplasmata	Methanomassiliicoccales	Methanomassiliicoccaceae	Candidatus Methanoplasma
c00001_NZ_CABG..	Candidatus Syntrophoarchaeum sp. GoM_oil	Archaea	Euryarchaeota	Stenosarchaea group	Methanomicrobia	Methanosarcinales	ANME-2 cluster	Candidatus Syntrophoarchaeum	unclassified Candidatus Syntrophoarchaeum
NZ_LT671858	Cuniculiplasma divulgatum	Archaea	Euryarchaeota	Diaforarchaea group	Thermoplasmata	Thermoplasmatales	Cuniculiplasmataceae	Cuniculiplasma
NZ_LT719092	Cuniculiplasma divulgatum	Archaea	Euryarchaeota	Diaforarchaea group	Thermoplasmata	Thermoplasmatales	Cuniculiplasmataceae	Cuniculiplasma
NC_013849	Ferroglobus placidus DSM 10642	Archaea	Euryarchaeota	Archaeoglobi	Archaeoglobales	Archaeoglobaceae	Ferroglobus
NC_021592	Ferroplasma acidarmanus fer1	Archaea	Euryarchaeota	Diaforarchaea group	Thermoplasmata	Thermoplasmatales	Ferroplasmaceae	Ferroplasma
NZ_CP015363	Ferroplasma acidiphilum	Archaea	Euryarchaeota	Diaforarchaea group	Thermoplasmata	Thermoplasmatales	Ferroplasmaceae	Ferroplasma
NZ_CP009552	Geoglobus acetivorans	Archaea	Euryarchaeota	Archaeoglobi	Archaeoglobales	Archaeoglobaceae	Geoglobus
NZ_CP011267	Geoglobus ahangari	Archaea	Euryarchaeota	Archaeoglobi	Archaeoglobales	Archaeoglobaceae	Geoglobus
NZ_JDTH01000001	Haladaptatus cibarius D43	Archaea	Euryarchaeota	Stenosarchaea group	Halobacteria	Halobacteriales	Halobacteriaceae	Haladaptatus
NZ_FTNO01000011	Haladaptatus litoreus	Archaea	Euryarchaeota	Stenosarchaea group	Halobacteria	Halobacteriales	Halobacteriaceae	Haladaptatus
NZ_FRAN01000013	Haladaptatus paucihalophilus DX253	Archaea	Euryarchaeota	Stenosarchaea group	Halobacteria	Halobacteriales	Halobacteriaceae	Haladaptatus
NZ_AQXI01000001	Haladaptatus paucihalophilus DX253	Archaea	Euryarchaeota	Stenosarchaea group	Halobacteria	Halobacteriales	Halobacteriaceae	Haladaptatus
NZ_AEMG01000032	Haladaptatus paucihalophilus DX253	Archaea	Euryarchaeota	Stenosarchaea group	Halobacteria	Halobacteriales	Halobacteriaceae	Haladaptatus
NZ_LWHG01000001	Haladaptatus sp. R4	Archaea	Euryarchaeota	Stenosarchaea group	Halobacteria	Halobacteriales	Halobacteriaceae	Haladaptatus	unclassified Haladaptatus
NZ_AOHV01000001	Halalkalicoccus jeotgali B3	Archaea	Euryarchaeota	Stenosarchaea group	Halobacteria	Halobacteriales	Halobacteriaceae	Halalkalicoccus
NC_014297	Halalkalicoccus jeotgali B3	Archaea	Euryarchaeota	Stenosarchaea group	Halobacteria	Halobacteriales	Halobacteriaceae	Halalkalicoccus
NZ_LTAZ01000001	Halalkalicoccus paucihalophilus	Archaea	Euryarchaeota	Stenosarchaea group	Halobacteria	Halobacteriales	Halobacteriaceae	Halalkalicoccus
NZ_RDQG01000001	Halalkalicoccus subterraneus	Archaea	Euryarchaeota	Stenosarchaea group	Halobacteria	Halobacteriales	Halobacteriaceae	Halalkalicoccus
NZ_CP008874	Halanaeroarchaeum sulfurireducens	Archaea	Euryarchaeota	Stenosarchaea group	Halobacteria	Halobacteriales	Halobacteriaceae	Halanaeroarchaeum
NZ_CP011564	Halanaeroarchaeum sulfurireducens	Archaea	Euryarchaeota	Stenosarchaea group	Halobacteria	Halobacteriales	Halobacteriaceae	Halanaeroarchaeum
NZ_CP031310	Halapricum salinum	Archaea	Euryarchaeota	Stenosarchaea group	Halobacteria	Halobacteriales	Haloarculaceae	Halapricum
NZ_BBMO01000003	Halapricum salinum	Archaea	Euryarchaeota	Stenosarchaea group	Halobacteria	Halobacteriales	Haloarculaceae	Halapricum
NZ_WPCA01000233	Halapricum sp. CBA1109	Archaea	Euryarchaeota	Stenosarchaea group	Halobacteria	Halobacteriales	Haloarculaceae	Halapricum	unclassified Halapricum
NZ_BATA01000165	Halarchaeum acidiphilum MH1-52-1	Archaea	Euryarchaeota	Stenosarchaea group	Halobacteria	Halobacteriales	Halobacteriaceae
NZ_RIZB01000001	Halarchaeum sp. CBA1220	Archaea	Euryarchaeota	Stenosarchaea group	Halobacteria	Halobacteriales	Halobacteriaceae	unclassified Halarchaeum
NZ_PEND01000001	Halegenticoccus soli	Archaea	Euryarchaeota	Stenosarchaea group	Halobacteria	Haloferacales	Haloferacaceae	Halegenticoccus
NZ_FNIA01000072	Haloarchaeobius iranensis	Archaea	Euryarchaeota	Stenosarchaea group	Halobacteria	Halobacteriales	Halobacteriaceae	Haloarchaeobius
NZ_CP048032	haloarchaeon 3A1-DGR	Archaea	Euryarchaeota	Stenosarchaea group	Halobacteria	Halobacteriales
NZ_KK033114	haloarchaeon 3A1-DGR	Archaea	Euryarchaeota	Stenosarchaea group	Halobacteria	Halobacteriales
NZ_AOLW01000001	Haloarcula amylolytica JCM 13557	Archaea	Euryarchaeota	Stenosarchaea group	Halobacteria	Halobacteriales	Haloarculaceae	Haloarcula
NZ_AOLX01000001	Haloarcula argentinensis DSM 12282	Archaea	Euryarchaeota	Stenosarchaea group	Halobacteria	Halobacteriales	Haloarculaceae	Haloarcula
NZ_AOLS01000001	Haloarcula californiae ATCC 33799	Archaea	Euryarchaeota	Stenosarchaea group	Halobacteria	Halobacteriales	Haloarculaceae	Haloarcula
c00001_NZ_CABI..	Haloarcula hispanica	Archaea	Euryarchaeota	Stenosarchaea group	Halobacteria	Halobacteriales	Haloarculaceae	Haloarcula
NZ_RZIG01000001	Haloarcula hispanica	Archaea	Euryarchaeota	Stenosarchaea group	Halobacteria	Halobacteriales	Haloarculaceae	Haloarcula
NZ_RQWK01000001	Haloarcula hispanica	Archaea	Euryarchaeota	Stenosarchaea group	Halobacteria	Halobacteriales	Haloarculaceae	Haloarcula
NC_015948	Haloarcula hispanica ATCC 33960	Archaea	Euryarchaeota	Stenosarchaea group	Halobacteria	Halobacteriales	Haloarculaceae	Haloarcula
NC_023013	Haloarcula hispanica N601	Archaea	Euryarchaeota	Stenosarchaea group	Halobacteria	Halobacteriales	Haloarculaceae	Haloarcula
NZ_AOLY01000001	Haloarcula japonica DSM 6131	Archaea	Euryarchaeota	Stenosarchaea group	Halobacteria	Halobacteriales	Haloarculaceae	Haloarcula
NZ_CP039138	Haloarcula marismortui ATCC 43049	Archaea	Euryarchaeota	Stenosarchaea group	Halobacteria	Halobacteriales	Haloarculaceae	Haloarcula
NC_006396	Haloarcula marismortui ATCC 43049	Archaea	Euryarchaeota	Stenosarchaea group	Halobacteria	Halobacteriales	Haloarculaceae	Haloarcula
NZ_RBWW01000001	Haloarcula quadrata	Archaea	Euryarchaeota	Stenosarchaea group	Halobacteria	Halobacteriales	Haloarculaceae	Haloarcula
NZ_LIUF01000014	Haloarcula rubripromontorii	Archaea	Euryarchaeota	Stenosarchaea group	Halobacteria	Halobacteriales	Haloarculaceae	Haloarcula
NZ_RZND01000010	Haloarcula salaria	Archaea	Euryarchaeota	Stenosarchaea group	Halobacteria	Halobacteriales	Haloarculaceae	Haloarcula
NZ_AOLR01000001	Haloarcula sinaiiensis ATCC 33800	Archaea	Euryarchaeota	Stenosarchaea group	Halobacteria	Halobacteriales	Haloarculaceae	Haloarcula
NZ_QPLN01000001	Haloarcula sp. Atlit-120R	Archaea	Euryarchaeota	Stenosarchaea group	Halobacteria	Halobacteriales	Haloarculaceae	Haloarcula	unclassified Haloarcula
NZ_QXIK01000001	Haloarcula sp. Atlit-7R	Archaea	Euryarchaeota	Stenosarchaea group	Halobacteria	Halobacteriales	Haloarculaceae	Haloarcula	unclassified Haloarcula
NZ_CP010529	Haloarcula sp. CBA1115	Archaea	Euryarchaeota	Stenosarchaea group	Halobacteria	Halobacteriales	Haloarculaceae	Haloarcula	unclassified Haloarcula
NZ_BCNB01000001	Haloarcula sp. CBA1127	Archaea	Euryarchaeota	Stenosarchaea group	Halobacteria	Halobacteriales	Haloarculaceae	Haloarcula	unclassified Haloarcula
NZ_BCNA01000001	Haloarcula sp. CBA1128	Archaea	Euryarchaeota	Stenosarchaea group	Halobacteria	Halobacteriales	Haloarculaceae	Haloarcula	unclassified Haloarcula
NZ_RKSM01000001	Haloarcula sp. CBA1129	Archaea	Euryarchaeota	Stenosarchaea group	Halobacteria	Halobacteriales	Haloarculaceae	Haloarcula	unclassified Haloarcula
NZ_RPCX01000001	Haloarcula sp. CBA1130	Archaea	Euryarchaeota	Stenosarchaea group	Halobacteria	Halobacteriales	Haloarculaceae	Haloarcula	unclassified Haloarcula
NZ_RPCY01000001	Haloarcula sp. CBA1131	Archaea	Euryarchaeota	Stenosarchaea group	Halobacteria	Halobacteriales	Haloarculaceae	Haloarcula	unclassified Haloarcula
NZ_CP050014	Haloarcula sp. JP-L23	Archaea	Euryarchaeota	Stenosarchaea group	Halobacteria	Halobacteriales	Haloarculaceae	Haloarcula	unclassified Haloarcula
c00001_NZ_JAAO..	Haloarcula sp. JP-Z28	Archaea	Euryarchaeota	Stenosarchaea group	Halobacteria	Halobacteriales	Haloarculaceae	Haloarcula	unclassified Haloarcula
NZ_LRHL01000001	Haloarcula sp. K1	Archaea	Euryarchaeota	Stenosarchaea group	Halobacteria	Halobacteriales	Haloarculaceae	Haloarcula	unclassified Haloarcula
NZ_BIXZ01000001	Haloarcula sp. MD-130	Archaea	Euryarchaeota	Stenosarchaea group	Halobacteria	Halobacteriales	Haloarculaceae	Haloarcula	unclassified Haloarcula
c00001_NZ_JAAN..	Haloarcula sp. R1-2	Archaea	Euryarchaeota	Stenosarchaea group	Halobacteria	Halobacteriales	Haloarculaceae	Haloarcula	unclassified Haloarcula
NZ_CP019154	Haloarcula taiwanensis	Archaea	Euryarchaeota	Stenosarchaea group	Halobacteria	Halobacteriales	Haloarculaceae	Haloarcula
NZ_FNOF01000055	Haloarcula vallismortis	Archaea	Euryarchaeota	Stenosarchaea group	Halobacteria	Halobacteriales	Haloarculaceae	Haloarcula
NZ_AOLQ01000001	Haloarcula vallismortis ATCC 29715	Archaea	Euryarchaeota	Stenosarchaea group	Halobacteria	Halobacteriales	Haloarculaceae	Haloarcula
NZ_QQTY01000001	Halobacteriaceae archaeon SHR37	Archaea	Euryarchaeota	Stenosarchaea group	Halobacteria	Halobacteriales	Halobacteriaceae
NZ_CEMN01000015	Halobacterium hubeiense	Archaea	Euryarchaeota	Stenosarchaea group	Halobacteria	Halobacteriales	Halobacteriaceae	Halobacterium
NZ_CEMO01000009	Halobacterium hubeiense	Archaea	Euryarchaeota	Stenosarchaea group	Halobacteria	Halobacteriales	Halobacteriaceae	Halobacterium
NZ_CEMQ01000001	Halobacterium hubeiense	Archaea	Euryarchaeota	Stenosarchaea group	Halobacteria	Halobacteriales	Halobacteriaceae	Halobacterium
NZ_CEMP01000009	Halobacterium hubeiense	Archaea	Euryarchaeota	Stenosarchaea group	Halobacteria	Halobacteriales	Halobacteriaceae	Halobacterium
NZ_CEML01000017	Halobacterium hubeiense	Archaea	Euryarchaeota	Stenosarchaea group	Halobacteria	Halobacteriales	Halobacteriaceae	Halobacterium
NZ_CEMZ01000001	Halobacterium hubeiense	Archaea	Euryarchaeota	Stenosarchaea group	Halobacteria	Halobacteriales	Halobacteriaceae	Halobacterium
NZ_CEMR01000014	Halobacterium hubeiense	Archaea	Euryarchaeota	Stenosarchaea group	Halobacteria	Halobacteriales	Halobacteriaceae	Halobacterium
NZ_LN831302	Halobacterium hubeiense	Archaea	Euryarchaeota	Stenosarchaea group	Halobacteria	Halobacteriales	Halobacteriaceae	Halobacterium
NZ_CP038631	Halobacterium salinarum	Archaea	Euryarchaeota	Stenosarchaea group	Halobacteria	Halobacteriales	Halobacteriaceae	Halobacterium
NZ_VRYN01000001	Halobacterium salinarum DSM 3754	Archaea	Euryarchaeota	Stenosarchaea group	Halobacteria	Halobacteriales	Halobacteriaceae	Halobacterium
NC_002607	Halobacterium salinarum NRC-1	Archaea	Euryarchaeota	Stenosarchaea group	Halobacteria	Halobacteriales	Halobacteriaceae	Halobacterium
NC_010364	Halobacterium salinarum R1	Archaea	Euryarchaeota	Stenosarchaea group	Halobacteria	Halobacteriales	Halobacteriaceae	Halobacterium
NZ_WPCF01000025	Halobacterium sp. CBA1126	Archaea	Euryarchaeota	Stenosarchaea group	Halobacteria	Halobacteriales	Halobacteriaceae	Halobacterium
NZ_BCMZ01000001	Halobacterium sp. CBA1132	Archaea	Euryarchaeota	Stenosarchaea group	Halobacteria	Halobacteriales	Halobacteriaceae	Halobacterium
NZ_CP007060	Halobacterium sp. DL1	Archaea	Euryarchaeota	Stenosarchaea group	Halobacteria	Halobacteriales	Halobacteriaceae	Halobacterium
NZ_WUUU01000001	Halobacterium sp. PCN9	Archaea	Euryarchaeota	Stenosarchaea group	Halobacteria	Halobacteriales	Halobacteriaceae	Halobacterium
c00001_NZ_JAAN..	Halobacterium sp. R2-5	Archaea	Euryarchaeota	Stenosarchaea group	Halobacteria	Halobacteriales	Halobacteriaceae	Halobacterium
NZ_FQWV01000015	Halobaculum gomorrense	Archaea	Euryarchaeota	Stenosarchaea group	Halobacteria	Haloferacales	Halorubraceae	Halobaculum
NZ_VJXQ01000001	Halobellus captivus	Archaea	Euryarchaeota	Stenosarchaea group	Halobacteria	Haloferacales	Haloferacaceae	Halobellus
NZ_RDQE01000001	Halobellus captivus	Archaea	Euryarchaeota	Stenosarchaea group	Halobacteria	Haloferacales	Haloferacaceae	Halobellus
NZ_FNPB01000030	Halobellus clavatus	Archaea	Euryarchaeota	Stenosarchaea group	Halobacteria	Haloferacales	Haloferacaceae	Halobellus
NZ_FNVN01000002	Halobellus limi	Archaea	Euryarchaeota	Stenosarchaea group	Halobacteria	Haloferacales	Haloferacaceae	Halobellus
NZ_BBJO01000081	Halobellus rufus	Archaea	Euryarchaeota	Stenosarchaea group	Halobacteria	Haloferacales	Haloferacaceae	Halobellus
NZ_QXIJ01000001	Halobellus sp. Atlit-38R	Archaea	Euryarchaeota	Stenosarchaea group	Halobacteria	Haloferacales	Haloferacaceae	Halobellus	unclassified Halobellus
NZ_FOKW01000030	Halobiforma haloterrestris	Archaea	Euryarchaeota	Stenosarchaea group	Halobacteria	Natrialbales	Natrialbaceae	Halobiforma
NZ_CP019285	Halobiforma lacisalsi AJ5	Archaea	Euryarchaeota	Stenosarchaea group	Halobacteria	Natrialbales	Natrialbaceae	Halobiforma
NZ_AOMA01000001	Halobiforma nitratireducens JCM 10879	Archaea	Euryarchaeota	Stenosarchaea group	Halobacteria	Natrialbales	Natrialbaceae	Halobiforma
NZ_BAFM01000058	Halococcus agarilyticus	Archaea	Euryarchaeota	Stenosarchaea group	Halobacteria	Halobacteriales	Halococcaceae	Halococcus
NZ_AOMB01000001	Halococcus hamelinensis 100A6	Archaea	Euryarchaeota	Stenosarchaea group	Halobacteria	Halobacteriales	Halococcaceae	Halococcus
NZ_AOMC01000001	Halococcus morrhuae DSM 1307	Archaea	Euryarchaeota	Stenosarchaea group	Halobacteria	Halobacteriales	Halococcaceae	Halococcus
NZ_AOMD01000001	Halococcus saccharolyticus DSM 5350	Archaea	Euryarchaeota	Stenosarchaea group	Halobacteria	Halobacteriales	Halococcaceae	Halococcus
NZ_AOME01000001	Halococcus salifodinae DSM 8989	Archaea	Euryarchaeota	Stenosarchaea group	Halobacteria	Halobacteriales	Halococcaceae	Halococcus
c00001_NZ_JAAA..	Halococcus salsus	Archaea	Euryarchaeota	Stenosarchaea group	Halobacteria	Halobacteriales	Halococcaceae	Halococcus
NZ_BBMP01000027	Halococcus sediminicola	Archaea	Euryarchaeota	Stenosarchaea group	Halobacteria	Halobacteriales	Halococcaceae	Halococcus
NZ_AOMF01000001	Halococcus thailandensis JCM 13552	Archaea	Euryarchaeota	Stenosarchaea group	Halobacteria	Halobacteriales	Halococcaceae	Halococcus
NZ_CP016070	Halodesulfurarchaeum formicicum	Archaea	Euryarchaeota	Stenosarchaea group	Halobacteria	Halobacteriales	Halobacteriaceae	Halodesulfurarchaeum
NZ_CP016804	Halodesulfurarchaeum formicicum	Archaea	Euryarchaeota	Stenosarchaea group	Halobacteria	Halobacteriales	Halobacteriaceae	Halodesulfurarchaeum
NZ_VCAT01000010	Haloferacaceae archaeon KCTC 4243	Archaea	Euryarchaeota	Stenosarchaea group	Halobacteria	Haloferacales	Haloferacaceae	unclassified Haloferacaceae
NZ_SRSG01000053	Haloferacaceae archaeon N1521	Archaea	Euryarchaeota	Stenosarchaea group	Halobacteria	Haloferacales	Haloferacaceae	unclassified Haloferacaceae
NZ_LK053000	Haloferax alexandrinus	Archaea	Euryarchaeota	Stenosarchaea group	Halobacteria	Haloferacales	Haloferacaceae	Haloferax
NZ_AOLL01000001	Haloferax alexandrinus JCM 10717	Archaea	Euryarchaeota	Stenosarchaea group	Halobacteria	Haloferacales	Haloferacaceae	Haloferax
NZ_AOLP01000001	Haloferax denitrificans ATCC 35960	Archaea	Euryarchaeota	Stenosarchaea group	Halobacteria	Haloferacales	Haloferacaceae	Haloferax
NZ_CP011947	Haloferax gibbonsii	Archaea	Euryarchaeota	Stenosarchaea group	Halobacteria	Haloferacales	Haloferacaceae	Haloferax
NZ_AOLJ01000001	Haloferax gibbonsii ATCC 33959	Archaea	Euryarchaeota	Stenosarchaea group	Halobacteria	Haloferacales	Haloferacaceae	Haloferax
NZ_FOAD01000010	Haloferax larsenii	Archaea	Euryarchaeota	Stenosarchaea group	Halobacteria	Haloferacales	Haloferacaceae	Haloferax
NZ_AOLI01000001	Haloferax larsenii JCM 13917	Archaea	Euryarchaeota	Stenosarchaea group	Halobacteria	Haloferacales	Haloferacaceae	Haloferax
NZ_AOLH01000001	Haloferax lucentense DSM 14919	Archaea	Euryarchaeota	Stenosarchaea group	Halobacteria	Haloferacales	Haloferacaceae	Haloferax
NZ_CSTE01000001	Haloferax massiliensis	Archaea	Euryarchaeota	Stenosarchaea group	Halobacteria	Haloferacales	Haloferacaceae	Haloferax
NZ_CP039139	Haloferax mediterranei ATCC 33500	Archaea	Euryarchaeota	Stenosarchaea group	Halobacteria	Haloferacales	Haloferacaceae	Haloferax
NZ_AOLO01000001	Haloferax mediterranei ATCC 33500	Archaea	Euryarchaeota	Stenosarchaea group	Halobacteria	Haloferacales	Haloferacaceae	Haloferax
NZ_CP007551	Haloferax mediterranei ATCC 33500	Archaea	Euryarchaeota	Stenosarchaea group	Halobacteria	Haloferacales	Haloferacaceae	Haloferax
NC_017941	Haloferax mediterranei ATCC 33500	Archaea	Euryarchaeota	Stenosarchaea group	Halobacteria	Haloferacales	Haloferacaceae	Haloferax
NZ_AOLG01000001	Haloferax prahovense DSM 18310	Archaea	Euryarchaeota	Stenosarchaea group	Halobacteria	Haloferacales	Haloferacaceae	Haloferax
NZ_JPES01000001	Haloferax sp. ATB1	Archaea	Euryarchaeota	Stenosarchaea group	Halobacteria	Haloferacales	Haloferacaceae	Haloferax	unclassified Haloferax
NZ_AOLF01000001	Haloferax sp. ATCC BAA-644	Archaea	Euryarchaeota	Stenosarchaea group	Halobacteria	Haloferacales	Haloferacaceae	Haloferax	unclassified Haloferax
NZ_AOLE01000001	Haloferax sp. ATCC BAA-645	Archaea	Euryarchaeota	Stenosarchaea group	Halobacteria	Haloferacales	Haloferacaceae	Haloferax	unclassified Haloferax
NZ_AOLD01000001	Haloferax sp. ATCC BAA-646	Archaea	Euryarchaeota	Stenosarchaea group	Halobacteria	Haloferacales	Haloferacaceae	Haloferax	unclassified Haloferax
NZ_QPLP01000001	Haloferax sp. Atlit-105R	Archaea	Euryarchaeota	Stenosarchaea group	Halobacteria	Haloferacales	Haloferacaceae	Haloferax	unclassified Haloferax
NZ_PSYV01000001	Haloferax sp. Atlit-16N	Archaea	Euryarchaeota	Stenosarchaea group	Halobacteria	Haloferacales	Haloferacaceae	Haloferax	unclassified Haloferax
NZ_PSYU01000001	Haloferax sp. Atlit-19N	Archaea	Euryarchaeota	Stenosarchaea group	Halobacteria	Haloferacales	Haloferacaceae	Haloferax	unclassified Haloferax
NZ_PSYY01000001	Haloferax sp. Atlit-4N	Archaea	Euryarchaeota	Stenosarchaea group	Halobacteria	Haloferacales	Haloferacaceae	Haloferax	unclassified Haloferax
NZ_QEQJ01000001	Haloferax sp. Atlit-6N	Archaea	Euryarchaeota	Stenosarchaea group	Halobacteria	Haloferacales	Haloferacaceae	Haloferax	unclassified Haloferax
NZ_ANPG01000001	Haloferax sp. BAB2207	Archaea	Euryarchaeota	Stenosarchaea group	Halobacteria	Haloferacales	Haloferacaceae	Haloferax	unclassified Haloferax
NZ_VZUR01000001	Haloferax sp. CBA1148	Archaea	Euryarchaeota	Stenosarchaea group	Halobacteria	Haloferacales	Haloferacaceae	Haloferax	unclassified Haloferax
NZ_VZUS01000001	Haloferax sp. CBA1149	Archaea	Euryarchaeota	Stenosarchaea group	Halobacteria	Haloferacales	Haloferacaceae	Haloferax	unclassified Haloferax
NZ_VZUU01000001	Haloferax sp. CBA1150	Archaea	Euryarchaeota	Stenosarchaea group	Halobacteria	Haloferacales	Haloferacaceae	Haloferax	unclassified Haloferax
c00001_NZ_CABP..	Haloferax sp. KTX1	Archaea	Euryarchaeota	Stenosarchaea group	Halobacteria	Haloferacales	Haloferacaceae	Haloferax	unclassified Haloferax
NZ_WKJP01000001	Haloferax sp. MBLA0077	Archaea	Euryarchaeota	Stenosarchaea group	Halobacteria	Haloferacales	Haloferacaceae	Haloferax	unclassified Haloferax
NZ_WKJQ01000001	Haloferax sp. MBLA0078	Archaea	Euryarchaeota	Stenosarchaea group	Halobacteria	Haloferacales	Haloferacaceae	Haloferax	unclassified Haloferax
NZ_LOEP01000001	Haloferax sp. Q22	Archaea	Euryarchaeota	Stenosarchaea group	Halobacteria	Haloferacales	Haloferacaceae	Haloferax	unclassified Haloferax
NZ_LOPV01000001	Haloferax sp. SB29	Archaea	Euryarchaeota	Stenosarchaea group	Halobacteria	Haloferacales	Haloferacaceae	Haloferax	unclassified Haloferax
NZ_LOPW02000001	Haloferax sp. SB3	Archaea	Euryarchaeota	Stenosarchaea group	Halobacteria	Haloferacales	Haloferacaceae	Haloferax	unclassified Haloferax
NZ_AOLM01000001	Haloferax sulfurifontis ATCC BAA-897	Archaea	Euryarchaeota	Stenosarchaea group	Halobacteria	Haloferacales	Haloferacaceae	Haloferax
NZ_VMTR01000581	Haloferax volcanii	Archaea	Euryarchaeota	Stenosarchaea group	Halobacteria	Haloferacales	Haloferacaceae	Haloferax
NZ_AOHU01000001	Haloferax volcanii DS2	Archaea	Euryarchaeota	Stenosarchaea group	Halobacteria	Haloferacales	Haloferacaceae	Haloferax
NC_013967	Haloferax volcanii DS2	Archaea	Euryarchaeota	Stenosarchaea group	Halobacteria	Haloferacales	Haloferacaceae	Haloferax
NZ_CP048739	Halogeometricum borinquense	Archaea	Euryarchaeota	Stenosarchaea group	Halobacteria	Haloferacales	Haloferacaceae	Halogeometricum
NZ_CP050274	Halogeometricum borinquense	Archaea	Euryarchaeota	Stenosarchaea group	Halobacteria	Haloferacales	Haloferacaceae	Halogeometricum
NZ_RZHH01000001	Halogeometricum borinquense	Archaea	Euryarchaeota	Stenosarchaea group	Halobacteria	Haloferacales	Haloferacaceae	Halogeometricum
NZ_AOHT01000001	Halogeometricum borinquense DSM 11551	Archaea	Euryarchaeota	Stenosarchaea group	Halobacteria	Haloferacales	Haloferacaceae	Halogeometricum
NC_014729	Halogeometricum borinquense DSM 11551	Archaea	Euryarchaeota	Stenosarchaea group	Halobacteria	Haloferacales	Haloferacaceae	Halogeometricum
NZ_FOYS01000008	Halogeometricum limi	Archaea	Euryarchaeota	Stenosarchaea group	Halobacteria	Haloferacales	Haloferacaceae	Halogeometricum
NZ_AOIV01000001	Halogeometricum pallidum JCM 14848	Archaea	Euryarchaeota	Stenosarchaea group	Halobacteria	Haloferacales	Haloferacaceae	Halogeometricum
NZ_FOYT01000006	Halogeometricum rufum	Archaea	Euryarchaeota	Stenosarchaea group	Halobacteria	Haloferacales	Haloferacaceae	Halogeometricum
NZ_FODV01000061	Halogranum amylolyticum	Archaea	Euryarchaeota	Stenosarchaea group	Halobacteria	Haloferacales	Haloferacaceae
NZ_FNHL01000002	Halogranum gelatinilyticum	Archaea	Euryarchaeota	Stenosarchaea group	Halobacteria	Haloferacales	Haloferacaceae
NZ_FOTC01000016	Halogranum rubrum	Archaea	Euryarchaeota	Stenosarchaea group	Halobacteria	Haloferacales	Haloferacaceae
NZ_ALJD01000001	Halogranum salarium B-1	Archaea	Euryarchaeota	Stenosarchaea group	Halobacteria	Haloferacales	Haloferacaceae
NZ_FNYR01000078	Halohasta litchfieldiae	Archaea	Euryarchaeota	Stenosarchaea group	Halobacteria	Haloferacales	Halorubraceae	Halohasta
NZ_CP024845	Halohasta litchfieldiae	Archaea	Euryarchaeota	Stenosarchaea group	Halobacteria	Haloferacales	Halorubraceae	Halohasta
NZ_FOXI01000034	Halolamina pelagica	Archaea	Euryarchaeota	Stenosarchaea group	Halobacteria	Haloferacales	Halorubraceae
NZ_LGUC01000001	Halolamina pelagica	Archaea	Euryarchaeota	Stenosarchaea group	Halobacteria	Haloferacales	Halorubraceae
NZ_CVUA01000001	Halolamina sediminis	Archaea	Euryarchaeota	Stenosarchaea group	Halobacteria	Haloferacales	Halorubraceae
NZ_MWUK01000001	Halolamina sp. CBA1230	Archaea	Euryarchaeota	Stenosarchaea group	Halobacteria	Haloferacales	Halorubraceae	unclassified Halolamina
NZ_WSZK01000001	Halomarina oriensis	Archaea	Euryarchaeota	Stenosarchaea group	Halobacteria	Halobacteriales	Halobacteriaceae	Halomarina
NZ_RRCH01000001	Halomarina oriensis	Archaea	Euryarchaeota	Stenosarchaea group	Halobacteria	Halobacteriales	Halobacteriaceae	Halomarina
NZ_WRXM01000001	Halomicroarcula limicola	Archaea	Euryarchaeota	Stenosarchaea group	Halobacteria	Halobacteriales	Haloarculaceae	Halomicroarcula
NZ_WRXL01000001	Halomicroarcula salina	Archaea	Euryarchaeota	Stenosarchaea group	Halobacteria	Halobacteriales	Haloarculaceae	Halomicroarcula
NZ_SRIF01000001	Halomicroarcula sp. LR21	Archaea	Euryarchaeota	Stenosarchaea group	Halobacteria	Halobacteriales	Haloarculaceae	Halomicroarcula	unclassified Halomicroarcula
NZ_KB905378	Halomicrobium katesii DSM 19301	Archaea	Euryarchaeota	Stenosarchaea group	Halobacteria	Halobacteriales	Haloarculaceae	Halomicrobium
NZ_CP039375	Halomicrobium mukohataei	Archaea	Euryarchaeota	Stenosarchaea group	Halobacteria	Halobacteriales	Haloarculaceae	Halomicrobium
NZ_CP045142	Halomicrobium mukohataei	Archaea	Euryarchaeota	Stenosarchaea group	Halobacteria	Halobacteriales	Haloarculaceae	Halomicrobium
NZ_RZNE01000010	Halomicrobium mukohataei	Archaea	Euryarchaeota	Stenosarchaea group	Halobacteria	Halobacteriales	Haloarculaceae	Halomicrobium
NC_013202	Halomicrobium mukohataei DSM 12286	Archaea	Euryarchaeota	Stenosarchaea group	Halobacteria	Halobacteriales	Haloarculaceae	Halomicrobium
NZ_CP044129	Halomicrobium sp. LC1Hm	Archaea	Euryarchaeota	Stenosarchaea group	Halobacteria	Halobacteriales	Haloarculaceae	Halomicrobium
NZ_FOZK01000006	Halomicrobium zhouii	Archaea	Euryarchaeota	Stenosarchaea group	Halobacteria	Halobacteriales	Haloarculaceae	Halomicrobium
NZ_QMDW01000099	Halonotius pteroides	Archaea	Euryarchaeota	Stenosarchaea group	Halobacteria	Haloferacales	Halorubraceae	Halonotius
NZ_SESI01000001	Halonotius roseus	Archaea	Euryarchaeota	Stenosarchaea group	Halobacteria	Haloferacales	Halorubraceae	Halonotius
NZ_QKNY01000010	Halonotius sp. F13-13	Archaea	Euryarchaeota	Stenosarchaea group	Halobacteria	Haloferacales	Halorubraceae	Halonotius	unclassified Halonotius
NZ_RKLU01000010	Halonotius terrestris	Archaea	Euryarchaeota	Stenosarchaea group	Halobacteria	Haloferacales	Halorubraceae	Halonotius
NZ_LKIR01000001	Haloparvum sedimenti	Archaea	Euryarchaeota	Stenosarchaea group	Halobacteria	Haloferacales	Halorubraceae	Haloparvum
NZ_FOOQ01000014	Halopelagius inordinatus	Archaea	Euryarchaeota	Stenosarchaea group	Halobacteria	Haloferacales	Haloferacaceae
NZ_QQST01000001	Halopelagius longus	Archaea	Euryarchaeota	Stenosarchaea group	Halobacteria	Haloferacales	Haloferacaceae
NZ_FNWU01000040	Halopenitus malekzadehii	Archaea	Euryarchaeota	Stenosarchaea group	Halobacteria	Haloferacales	Halorubraceae	Halopenitus
NZ_FNPC01000025	Halopenitus persicus	Archaea	Euryarchaeota	Stenosarchaea group	Halobacteria	Haloferacales	Halorubraceae	Halopenitus
NZ_AP017558	Halopenitus persicus	Archaea	Euryarchaeota	Stenosarchaea group	Halobacteria	Haloferacales	Halorubraceae	Halopenitus
NZ_QNGA01000001	halophilic archaeon	Archaea	Euryarchaeota	Stenosarchaea group	Halobacteria	Halobacteriales
NC_015954	halophilic archaeon DL31	Archaea	Euryarchaeota	Stenosarchaea group	Halobacteria	Haloferacales	unclassified Haloferacales (miscellaneous)
NZ_SZNP01000001	halophilic archaeon LT46	Archaea	Euryarchaeota	Stenosarchaea group	Halobacteria	Halobacteriales
NZ_SZNO01000001	halophilic archaeon NEN6	Archaea	Euryarchaeota	Stenosarchaea group	Halobacteria	Halobacteriales
NZ_HG315684	Halopiger djelfimassiliensis	Archaea	Euryarchaeota	Stenosarchaea group	Halobacteria	Natrialbales	Natrialbaceae	Halopiger
NZ_HG315690	Halopiger goleimassiliensis	Archaea	Euryarchaeota	Stenosarchaea group	Halobacteria	Natrialbales	Natrialbaceae	Halopiger
NZ_FOIS01000008	Halopiger salifodinae	Archaea	Euryarchaeota	Stenosarchaea group	Halobacteria	Natrialbales	Natrialbaceae	Halopiger
NZ_JROF01000001	Halopiger salifodinae	Archaea	Euryarchaeota	Stenosarchaea group	Halobacteria	Natrialbales	Natrialbaceae	Halopiger
NZ_REFS01000001	Haloplanus aerogenes	Archaea	Euryarchaeota	Stenosarchaea group	Halobacteria	Haloferacales	Haloferacaceae	Haloplanus
NZ_CP034145	Haloplanus aerogenes	Archaea	Euryarchaeota	Stenosarchaea group	Halobacteria	Haloferacales	Haloferacaceae	Haloplanus
NZ_CP034345	Haloplanus rallus	Archaea	Euryarchaeota	Stenosarchaea group	Halobacteria	Haloferacales	Haloferacaceae	Haloplanus
NZ_QPHM01000001	Haloplanus salinus	Archaea	Euryarchaeota	Stenosarchaea group	Halobacteria	Haloferacales	Haloferacaceae	Haloplanus
NZ_CP031148	Haloplanus sp. CBA1112	Archaea	Euryarchaeota	Stenosarchaea group	Halobacteria	Haloferacales	Haloferacaceae	Haloplanus	unclassified Haloplanus
NZ_FNQT01000009	Haloplanus vescus	Archaea	Euryarchaeota	Stenosarchaea group	Halobacteria	Haloferacales	Haloferacaceae	Haloplanus
NZ_QQRR01000001	Haloprofundus halophilus	Archaea	Euryarchaeota	Stenosarchaea group	Halobacteria	Haloferacales	Haloferacaceae	Haloprofundus
NZ_LOPU01000001	Haloprofundus marisrubri	Archaea	Euryarchaeota	Stenosarchaea group	Halobacteria	Haloferacales	Haloferacaceae	Haloprofundus
NZ_CP039833	Haloprofundus sp. MHR1	Archaea	Euryarchaeota	Stenosarchaea group	Halobacteria	Haloferacales	Haloferacaceae	Haloprofundus	unclassified Haloprofundus
NC_017459	Haloquadratum walsbyi C23	Archaea	Euryarchaeota	Stenosarchaea group	Halobacteria	Haloferacales	Haloferacaceae	Haloquadratum
NC_008212	Haloquadratum walsbyi DSM 16790	Archaea	Euryarchaeota	Stenosarchaea group	Halobacteria	Haloferacales	Haloferacaceae	Haloquadratum
c00001_NZ_CAAH..	Halorhabdus rudnickae	Archaea	Euryarchaeota	Stenosarchaea group	Halobacteria	Halobacteriales	Haloarculaceae	Halorhabdus
NZ_CP033878	Halorhabdus sp. CBA1104	Archaea	Euryarchaeota	Stenosarchaea group	Halobacteria	Halobacteriales	Haloarculaceae	Halorhabdus	unclassified Halorhabdus
NZ_VOLB01000001	Halorhabdus sp. CUG00001	Archaea	Euryarchaeota	Stenosarchaea group	Halobacteria	Halobacteriales	Haloarculaceae	Halorhabdus	unclassified Halorhabdus
NC_021921	Halorhabdus tiamatea SARL4B	Archaea	Euryarchaeota	Stenosarchaea group	Halobacteria	Halobacteriales	Haloarculaceae	Halorhabdus
NZ_AFNT02000072	Halorhabdus tiamatea SARL4B	Archaea	Euryarchaeota	Stenosarchaea group	Halobacteria	Halobacteriales	Haloarculaceae	Halorhabdus
NC_013158	Halorhabdus utahensis DSM 12940	Archaea	Euryarchaeota	Stenosarchaea group	Halobacteria	Halobacteriales	Haloarculaceae	Halorhabdus
NZ_FOCX01000121	Halorientalis persicus	Archaea	Euryarchaeota	Stenosarchaea group	Halobacteria	Halobacteriales	Haloarculaceae	Halorientalis
NZ_RDFA01000010	Halorientalis sp. F13-25	Archaea	Euryarchaeota	Stenosarchaea group	Halobacteria	Halobacteriales	Haloarculaceae	Halorientalis	unclassified Halorientalis
NZ_CP019067	Halorientalis sp. IM1011	Archaea	Euryarchaeota	Stenosarchaea group	Halobacteria	Halobacteriales	Haloarculaceae	Halorientalis	unclassified Halorientalis
c00001_NZ_JAAO..	Halorubellus sp. JP-L1	Archaea	Euryarchaeota	Stenosarchaea group	Halobacteria	Halobacteriales	Halobacteriaceae	Halorubellus
NZ_LOAJ01000001	Halorubrum aethiopicum	Archaea	Euryarchaeota	Stenosarchaea group	Halobacteria	Haloferacales	Halorubraceae	Halorubrum
NZ_AOJI01000001	Halorubrum aidingense JCM 13560	Archaea	Euryarchaeota	Stenosarchaea group	Halobacteria	Haloferacales	Halorubraceae	Halorubrum
NZ_SDJP01000001	Halorubrum amylolyticum	Archaea	Euryarchaeota	Stenosarchaea group	Halobacteria	Haloferacales	Halorubraceae	Halorubrum
NZ_AOJJ01000001	Halorubrum arcis JCM 13916	Archaea	Euryarchaeota	Stenosarchaea group	Halobacteria	Haloferacales	Halorubraceae	Halorubrum	Halorubrum distributum group
NZ_FZNK01000049	Halorubrum chaoviator	Archaea	Euryarchaeota	Stenosarchaea group	Halobacteria	Haloferacales	Halorubraceae	Halorubrum
NZ_NDWV01000100	Halorubrum chaoviator	Archaea	Euryarchaeota	Stenosarchaea group	Halobacteria	Haloferacales	Halorubraceae	Halorubrum
NZ_FXTD01000001	Halorubrum cibi	Archaea	Euryarchaeota	Stenosarchaea group	Halobacteria	Haloferacales	Halorubraceae	Halorubrum
NZ_AOJL01000001	Halorubrum coriense DSM 10284	Archaea	Euryarchaeota	Stenosarchaea group	Halobacteria	Haloferacales	Halorubraceae	Halorubrum
NZ_VCNM01000001	Halorubrum depositum	Archaea	Euryarchaeota	Stenosarchaea group	Halobacteria	Haloferacales	Halorubraceae	Halorubrum
NZ_AOJN01000001	Halorubrum distributum JCM 10118	Archaea	Euryarchaeota	Stenosarchaea group	Halobacteria	Haloferacales	Halorubraceae	Halorubrum	Halorubrum distributum group
NZ_AOJM01000001	Halorubrum distributum JCM 9100	Archaea	Euryarchaeota	Stenosarchaea group	Halobacteria	Haloferacales	Halorubraceae	Halorubrum	Halorubrum distributum group
NZ_CP034940	Halorubrum ezzemoulense	Archaea	Euryarchaeota	Stenosarchaea group	Halobacteria	Haloferacales	Halorubraceae	Halorubrum
NZ_NHOV01000626	Halorubrum ezzemoulense	Archaea	Euryarchaeota	Stenosarchaea group	Halobacteria	Haloferacales	Halorubraceae	Halorubrum
NZ_NHOZ01000093	Halorubrum ezzemoulense	Archaea	Euryarchaeota	Stenosarchaea group	Halobacteria	Haloferacales	Halorubraceae	Halorubrum
NZ_NHPA01000048	Halorubrum ezzemoulense	Archaea	Euryarchaeota	Stenosarchaea group	Halobacteria	Haloferacales	Halorubraceae	Halorubrum
NZ_NHPB01000049	Halorubrum ezzemoulense	Archaea	Euryarchaeota	Stenosarchaea group	Halobacteria	Haloferacales	Halorubraceae	Halorubrum
NZ_NHPC01000027	Halorubrum ezzemoulense	Archaea	Euryarchaeota	Stenosarchaea group	Halobacteria	Haloferacales	Halorubraceae	Halorubrum
NZ_NHPD01000012	Halorubrum ezzemoulense	Archaea	Euryarchaeota	Stenosarchaea group	Halobacteria	Haloferacales	Halorubraceae	Halorubrum
NZ_NEDJ01000100	Halorubrum ezzemoulense DSM 17463	Archaea	Euryarchaeota	Stenosarchaea group	Halobacteria	Haloferacales	Halorubraceae	Halorubrum
NZ_ATXS01000001	Halorubrum ezzemoulense DSM 17463	Archaea	Euryarchaeota	Stenosarchaea group	Halobacteria	Haloferacales	Halorubraceae	Halorubrum
NZ_NHPJ01000026	Halorubrum halodurans	Archaea	Euryarchaeota	Stenosarchaea group	Halobacteria	Haloferacales	Halorubraceae	Halorubrum
NZ_BBJP01000103	Halorubrum halophilum	Archaea	Euryarchaeota	Stenosarchaea group	Halobacteria	Haloferacales	Halorubraceae	Halorubrum
NZ_AOJO01000001	Halorubrum hochstenium ATCC 700873	Archaea	Euryarchaeota	Stenosarchaea group	Halobacteria	Haloferacales	Halorubraceae	Halorubrum
NZ_AOJH01000001	Halorubrum kocurii JCM 14978	Archaea	Euryarchaeota	Stenosarchaea group	Halobacteria	Haloferacales	Halorubraceae	Halorubrum
NZ_MJCD01000017	Halorubrum lacusprofundi	Archaea	Euryarchaeota	Stenosarchaea group	Halobacteria	Haloferacales	Halorubraceae	Halorubrum
NZ_MKFG01000001	Halorubrum lacusprofundi	Archaea	Euryarchaeota	Stenosarchaea group	Halobacteria	Haloferacales	Halorubraceae	Halorubrum
NC_012029	Halorubrum lacusprofundi ATCC 49239	Archaea	Euryarchaeota	Stenosarchaea group	Halobacteria	Haloferacales	Halorubraceae	Halorubrum
c00001_NZ_CABL..	Halorubrum lipolyticum	Archaea	Euryarchaeota	Stenosarchaea group	Halobacteria	Haloferacales	Halorubraceae	Halorubrum
NZ_AOJG01000001	Halorubrum lipolyticum DSM 21995	Archaea	Euryarchaeota	Stenosarchaea group	Halobacteria	Haloferacales	Halorubraceae	Halorubrum
NZ_AOJF01000001	Halorubrum litoreum JCM 13561	Archaea	Euryarchaeota	Stenosarchaea group	Halobacteria	Haloferacales	Halorubraceae	Halorubrum	Halorubrum distributum group
NZ_NHOA01000084	Halorubrum persicum	Archaea	Euryarchaeota	Stenosarchaea group	Halobacteria	Haloferacales	Halorubraceae	Halorubrum
NZ_JNFH02000001	Halorubrum saccharovorum	Archaea	Euryarchaeota	Stenosarchaea group	Halobacteria	Haloferacales	Halorubraceae	Halorubrum
NZ_AOJE01000001	Halorubrum saccharovorum DSM 1137	Archaea	Euryarchaeota	Stenosarchaea group	Halobacteria	Haloferacales	Halorubraceae	Halorubrum
NZ_VCNL01000001	Halorubrum salsamenti	Archaea	Euryarchaeota	Stenosarchaea group	Halobacteria	Haloferacales	Halorubraceae	Halorubrum
NZ_FOYN01000009	Halorubrum sodomense	Archaea	Euryarchaeota	Stenosarchaea group	Halobacteria	Haloferacales	Halorubraceae	Halorubrum
NZ_QMIM01000016	Halorubrum sp. 48-1-W	Archaea	Euryarchaeota	Stenosarchaea group	Halobacteria	Haloferacales	Halorubraceae	Halorubrum	unclassified Halorubrum
NZ_CBVY010000001	Halorubrum sp. AJ67	Archaea	Euryarchaeota	Stenosarchaea group	Halobacteria	Haloferacales	Halorubraceae	Halorubrum	unclassified Halorubrum
NZ_SGTZ01000010	Halorubrum sp. ARQ200	Archaea	Euryarchaeota	Stenosarchaea group	Halobacteria	Haloferacales	Halorubraceae	Halorubrum	unclassified Halorubrum
NZ_SGXX01000099	Halorubrum sp. ASP121	Archaea	Euryarchaeota	Stenosarchaea group	Halobacteria	Haloferacales	Halorubraceae	Halorubrum	unclassified Halorubrum
NZ_QPLU01000001	Halorubrum sp. Atlit-9R	Archaea	Euryarchaeota	Stenosarchaea group	Halobacteria	Haloferacales	Halorubraceae	Halorubrum	unclassified Halorubrum
NZ_JQKV01000001	Halorubrum sp. BV1	Archaea	Euryarchaeota	Stenosarchaea group	Halobacteria	Haloferacales	Halorubraceae	Halorubrum	unclassified Halorubrum
NZ_NHNZ01000064	Halorubrum sp. C191	Archaea	Euryarchaeota	Stenosarchaea group	Halobacteria	Haloferacales	Halorubraceae	Halorubrum	unclassified Halorubrum
NZ_WPCE01000003	Halorubrum sp. CBA1125	Archaea	Euryarchaeota	Stenosarchaea group	Halobacteria	Haloferacales	Halorubraceae	Halorubrum	unclassified Halorubrum
NZ_SGTX01000010	Halorubrum sp. CGM4_25_10-8A	Archaea	Euryarchaeota	Stenosarchaea group	Halobacteria	Haloferacales	Halorubraceae	Halorubrum	unclassified Halorubrum
NZ_SGTY01000010	Halorubrum sp. CGM5_25_10-8B	Archaea	Euryarchaeota	Stenosarchaea group	Halobacteria	Haloferacales	Halorubraceae	Halorubrum	unclassified Halorubrum
NZ_RJJW01000022	Halorubrum sp. CSM-61	Archaea	Euryarchaeota	Stenosarchaea group	Halobacteria	Haloferacales	Halorubraceae	Halorubrum	unclassified Halorubrum
NZ_NHPG01000047	Halorubrum sp. Ea1	Archaea	Euryarchaeota	Stenosarchaea group	Halobacteria	Haloferacales	Halorubraceae	Halorubrum	unclassified Halorubrum
NZ_NHPF01000041	Halorubrum sp. Ea8	Archaea	Euryarchaeota	Stenosarchaea group	Halobacteria	Haloferacales	Halorubraceae	Halorubrum	unclassified Halorubrum
NZ_NHPE01000080	Halorubrum sp. Eb13	Archaea	Euryarchaeota	Stenosarchaea group	Halobacteria	Haloferacales	Halorubraceae	Halorubrum	unclassified Halorubrum
NZ_SGUC01000099	Halorubrum sp. GN11_10-6_MGM	Archaea	Euryarchaeota	Stenosarchaea group	Halobacteria	Haloferacales	Halorubraceae	Halorubrum	unclassified Halorubrum
NZ_SGUD01000100	Halorubrum sp. GN11GM_10-3_MGM	Archaea	Euryarchaeota	Stenosarchaea group	Halobacteria	Haloferacales	Halorubraceae	Halorubrum	unclassified Halorubrum
NZ_SGUB01000010	Halorubrum sp. GN12_10-3_MGM	Archaea	Euryarchaeota	Stenosarchaea group	Halobacteria	Haloferacales	Halorubraceae	Halorubrum	unclassified Halorubrum
NZ_NHOY01000005	Halorubrum sp. Hd13	Archaea	Euryarchaeota	Stenosarchaea group	Halobacteria	Haloferacales	Halorubraceae	Halorubrum	unclassified Halorubrum
NZ_NHOX01000040	Halorubrum sp. Ib24	Archaea	Euryarchaeota	Stenosarchaea group	Halobacteria	Haloferacales	Halorubraceae	Halorubrum	unclassified Halorubrum
NZ_WUAX01000006	Halorubrum sp. JWXQ-INN 858	Archaea	Euryarchaeota	Stenosarchaea group	Halobacteria	Haloferacales	Halorubraceae	Halorubrum	unclassified Halorubrum
NZ_CP030064	Halorubrum sp. PV6	Archaea	Euryarchaeota	Stenosarchaea group	Halobacteria	Haloferacales	Halorubraceae	Halorubrum	unclassified Halorubrum
NZ_NEWI01000100	Halorubrum sp. SD612	Archaea	Euryarchaeota	Stenosarchaea group	Halobacteria	Haloferacales	Halorubraceae	Halorubrum	unclassified Halorubrum
NZ_SGTW01001000	Halorubrum sp. SD626R	Archaea	Euryarchaeota	Stenosarchaea group	Halobacteria	Haloferacales	Halorubraceae	Halorubrum	unclassified Halorubrum
NZ_CVRT01000001	Halorubrum sp. SD626R	Archaea	Euryarchaeota	Stenosarchaea group	Halobacteria	Haloferacales	Halorubraceae	Halorubrum	unclassified Halorubrum
NZ_NEWJ01000100	Halorubrum sp. SD683	Archaea	Euryarchaeota	Stenosarchaea group	Halobacteria	Haloferacales	Halorubraceae	Halorubrum	unclassified Halorubrum
NZ_SGTV01000100	Halorubrum sp. SD690R	Archaea	Euryarchaeota	Stenosarchaea group	Halobacteria	Haloferacales	Halorubraceae	Halorubrum	unclassified Halorubrum
NZ_SGTU01000099	Halorubrum sp. SP3	Archaea	Euryarchaeota	Stenosarchaea group	Halobacteria	Haloferacales	Halorubraceae	Halorubrum	unclassified Halorubrum
NZ_SGXU01000099	Halorubrum sp. SP9	Archaea	Euryarchaeota	Stenosarchaea group	Halobacteria	Haloferacales	Halorubraceae	Halorubrum	unclassified Halorubrum
NZ_SGXV01000099	Halorubrum sp. SS7	Archaea	Euryarchaeota	Stenosarchaea group	Halobacteria	Haloferacales	Halorubraceae	Halorubrum	unclassified Halorubrum
NZ_JH815329	Halorubrum sp. T3	Archaea	Euryarchaeota	Stenosarchaea group	Halobacteria	Haloferacales	Halorubraceae	Halorubrum	unclassified Halorubrum
NZ_NSKC01000001	Halorubrum sp. WN019	Archaea	Euryarchaeota	Stenosarchaea group	Halobacteria	Haloferacales	Halorubraceae	Halorubrum	unclassified Halorubrum
NZ_AP017569	Halorubrum trapanicum	Archaea	Euryarchaeota	Stenosarchaea group	Halobacteria	Haloferacales	Halorubraceae	Halorubrum
NZ_LIST01000008	Halorubrum tropicale	Archaea	Euryarchaeota	Stenosarchaea group	Halobacteria	Haloferacales	Halorubraceae	Halorubrum
NZ_FZNQ01000070	Halorubrum vacuolatum	Archaea	Euryarchaeota	Stenosarchaea group	Halobacteria	Haloferacales	Halorubraceae	Halorubrum
NZ_FNBO01000001	Halorubrum xinjiangense	Archaea	Euryarchaeota	Stenosarchaea group	Halobacteria	Haloferacales	Halorubraceae	Halorubrum
NZ_ML974130	Halorussus amylolyticus	Archaea	Euryarchaeota	Stenosarchaea group	Halobacteria	Halobacteriales	Halobacteriaceae	Halorussus
NZ_QPMJ01000001	Halorussus rarus	Archaea	Euryarchaeota	Stenosarchaea group	Halobacteria	Halobacteriales	Halobacteriaceae	Halorussus
NZ_SBIT01000001	Halorussus ruber	Archaea	Euryarchaeota	Stenosarchaea group	Halobacteria	Halobacteriales	Halobacteriaceae	Halorussus
NZ_ML974127	Halorussus salinus	Archaea	Euryarchaeota	Stenosarchaea group	Halobacteria	Halobacteriales	Halobacteriaceae	Halorussus
NZ_SBIR01000010	Halorussus sp. DLLS-82	Archaea	Euryarchaeota	Stenosarchaea group	Halobacteria	Halobacteriales	Halobacteriaceae	Halorussus	unclassified Halorussus
NZ_QLVG01000001	Halorussus sp. HD8-51	Archaea	Euryarchaeota	Stenosarchaea group	Halobacteria	Halobacteriales	Halobacteriaceae	Halorussus	unclassified Halorussus
NZ_ML219773	Halorussus sp. HD8-83	Archaea	Euryarchaeota	Stenosarchaea group	Halobacteria	Halobacteriales	Halobacteriaceae	Halorussus	unclassified Halorussus
c00001_NZ_JAAO..	Halorussus sp. JP-T4	Archaea	Euryarchaeota	Stenosarchaea group	Halobacteria	Halobacteriales	Halobacteriaceae	Halorussus	unclassified Halorussus
NZ_SBIV01000001	Halorussus sp. LYG-36	Archaea	Euryarchaeota	Stenosarchaea group	Halobacteria	Halobacteriales	Halobacteriaceae	Halorussus	unclassified Halorussus
NZ_VSLZ01000001	Halorussus sp. MSC15.2	Archaea	Euryarchaeota	Stenosarchaea group	Halobacteria	Halobacteriales	Halobacteriaceae	Halorussus	unclassified Halorussus
NZ_CP044523	Halorussus sp. ZS-3	Archaea	Euryarchaeota	Stenosarchaea group	Halobacteria	Halobacteriales	Halobacteriaceae	Halorussus	unclassified Halorussus
NZ_AOIU01000001	Halosimplex carlsbadense 2-9-1	Archaea	Euryarchaeota	Stenosarchaea group	Halobacteria	Halobacteriales	Haloarculaceae	Halosimplex
NZ_QWGG01000010	Halosimplex sp. YPL4	Archaea	Euryarchaeota	Stenosarchaea group	Halobacteria	Halobacteriales	Haloarculaceae	Halosimplex	unclassified Halosimplex
NZ_FOZS01000013	Halostagnicola kamekurae	Archaea	Euryarchaeota	Stenosarchaea group	Halobacteria	Natrialbales	Natrialbaceae	Halostagnicola
NZ_CP007055	Halostagnicola larsenii XH-48	Archaea	Euryarchaeota	Stenosarchaea group	Halobacteria	Natrialbales	Natrialbaceae	Halostagnicola
NZ_JMIP02000001	Halostagnicola sp. A56	Archaea	Euryarchaeota	Stenosarchaea group	Halobacteria	Natrialbales	Natrialbaceae	Halostagnicola	unclassified Halostagnicola
NZ_SJES01000010	Halostella pelagica	Archaea	Euryarchaeota	Stenosarchaea group	Halobacteria	Halobacteriales	Halobacteriaceae	Halostella
NZ_CP040678	Halostella pelagica	Archaea	Euryarchaeota	Stenosarchaea group	Halobacteria	Halobacteriales	Halobacteriaceae	Halostella
NZ_RCIH01000010	Halostella salina	Archaea	Euryarchaeota	Stenosarchaea group	Halobacteria	Halobacteriales	Halobacteriaceae	Halostella
c00001_NZ_JAAO..	Halostella sp. JP-L12	Archaea	Euryarchaeota	Stenosarchaea group	Halobacteria	Halobacteriales	Halobacteriaceae	Halostella	unclassified Halostella
NZ_FTNP01000014	Haloterrigena daqingensis	Archaea	Euryarchaeota	Stenosarchaea group	Halobacteria	Natrialbales	Natrialbaceae	Haloterrigena
NZ_CP019327	Haloterrigena daqingensis	Archaea	Euryarchaeota	Stenosarchaea group	Halobacteria	Natrialbales	Natrialbaceae	Haloterrigena
NZ_FMZP01000001	Haloterrigena hispanica	Archaea	Euryarchaeota	Stenosarchaea group	Halobacteria	Natrialbales	Natrialbaceae	Haloterrigena
NZ_FOIC01000092	Haloterrigena hispanica	Archaea	Euryarchaeota	Stenosarchaea group	Halobacteria	Natrialbales	Natrialbaceae	Haloterrigena
NZ_SHMP01000003	Haloterrigena hispanica	Archaea	Euryarchaeota	Stenosarchaea group	Halobacteria	Natrialbales	Natrialbaceae	Haloterrigena
NZ_JDTG01000001	Haloterrigena jeotgali A29	Archaea	Euryarchaeota	Stenosarchaea group	Halobacteria	Natrialbales	Natrialbaceae	Haloterrigena
NZ_LWLN01000001	Haloterrigena saccharevitans	Archaea	Euryarchaeota	Stenosarchaea group	Halobacteria	Natrialbales	Natrialbaceae	Haloterrigena
NZ_RQWN01000001	Haloterrigena salifodinae	Archaea	Euryarchaeota	Stenosarchaea group	Halobacteria	Natrialbales	Natrialbaceae	Haloterrigena
NZ_AOIS01000001	Haloterrigena salina JCM 13891	Archaea	Euryarchaeota	Stenosarchaea group	Halobacteria	Natrialbales	Natrialbaceae	Haloterrigena
NZ_SMZK01000001	Haloterrigena sp. H1	Archaea	Euryarchaeota	Stenosarchaea group	Halobacteria	Natrialbales	Natrialbaceae	Haloterrigena	unclassified Haloterrigena
NZ_AOIR01000001	Haloterrigena thermotolerans DSM 11522	Archaea	Euryarchaeota	Halobacteria	Natrialbales	Natrialbaceae	Haloterrigena
NC_013743	Haloterrigena turkmenica DSM 5511	Archaea	Euryarchaeota	Stenosarchaea group	Halobacteria	Natrialbales	Natrialbaceae	Haloterrigena
NZ_WUUT01000001	Halovenus sp. WSH3	Archaea	Euryarchaeota	Stenosarchaea group	Halobacteria	Halobacteriales	Halobacteriaceae	Halovenus	unclassified Halovenus
NZ_AOIQ01000001	Halovivax asiaticus JCM 14624	Archaea	Euryarchaeota	Stenosarchaea group	Halobacteria	Natrialbales	Natrialbaceae	Halovivax
NZ_SNYS01000005	Methanimicrococcus blatticola	Archaea	Euryarchaeota	Stenosarchaea group	Methanomicrobia	Methanosarcinales	Methanosarcinaceae	Methanimicrococcus
NZ_JQKN01000001	Methanobacterium arcticum	Archaea	Euryarchaeota	Methanomada group	Methanobacteria	Methanobacteriales	Methanobacteriaceae	Methanobacterium
NZ_LMVM01000001	Methanobacterium bryantii	Archaea	Euryarchaeota	Methanomada group	Methanobacteria	Methanobacteriales	Methanobacteriaceae	Methanobacterium
NZ_LT607756	Methanobacterium congolense	Archaea	Euryarchaeota	Methanomada group	Methanobacteria	Methanobacteriales	Methanobacteriaceae	Methanobacterium
NZ_LN734822	Methanobacterium formicicum	Archaea	Euryarchaeota	Methanomada group	Methanobacteria	Methanobacteriales	Methanobacteriaceae	Methanobacterium
NZ_CP006933	Methanobacterium formicicum	Archaea	Euryarchaeota	Methanomada group	Methanobacteria	Methanobacteriales	Methanobacteriaceae	Methanobacterium
NZ_AMPO01000001	Methanobacterium formicicum DSM 3637	Archaea	Euryarchaeota	Methanomada group	Methanobacteria	Methanobacteriales	Methanobacteriaceae	Methanobacterium
NC_015216	Methanobacterium lacus	Archaea	Euryarchaeota	Methanomada group	Methanobacteria	Methanobacteriales	Methanobacteriaceae	Methanobacterium
NC_015574	Methanobacterium paludis	Archaea	Euryarchaeota	Methanomada group	Methanobacteria	Methanobacteriales	Methanobacteriaceae	Methanobacterium
NZ_LZPM01000001	Methanobacterium sp. A39	Archaea	Euryarchaeota	Methanomada group	Methanobacteria	Methanobacteriales	Methanobacteriaceae	Methanobacterium	unclassified Methanobacterium
NC_023044	Methanobacterium sp. MB1	Archaea	Euryarchaeota	Methanomada group	Methanobacteria	Methanobacteriales	Methanobacteriaceae	Methanobacterium	unclassified Methanobacterium
NZ_CP017767	Methanobacterium sp. MZ-A1	Archaea	Euryarchaeota	Methanomada group	Methanobacteria	Methanobacteriales	Methanobacteriaceae	Methanobacterium	unclassified Methanobacterium
NZ_JQLY01000001	Methanobacterium sp. SMA-27	Archaea	Euryarchaeota	Methanomada group	Methanobacteria	Methanobacteriales	Methanobacteriaceae	Methanobacterium	unclassified Methanobacterium
NZ_CP017766	Methanobacterium subterraneum	Archaea	Euryarchaeota	Methanomada group	Methanobacteria	Methanobacteriales	Methanobacteriaceae	Methanobacterium
NZ_CP017768	Methanobacterium subterraneum	Archaea	Euryarchaeota	Methanomada group	Methanobacteria	Methanobacteriales	Methanobacteriaceae	Methanobacterium
NZ_JQJK01000001	Methanobacterium veterum	Archaea	Euryarchaeota	Methanomada group	Methanobacteria	Methanobacteriales	Methanobacteriaceae	Methanobacterium
NZ_HG794426	Methanobrevibacter arboriphilus ANOR1	Archaea	Euryarchaeota	Methanomada group	Methanobacteria	Methanobacteriales	Methanobacteriaceae	Methanobrevibacter
NZ_JXMW01000010	Methanobrevibacter arboriphilus JCM 13429 = DSM 1125	Archaea	Euryarchaeota	Methanomada group	Methanobacteria	Methanobacteriales	Methanobacteriaceae	Methanobrevibacter
NZ_BBBD01000001	Methanobrevibacter arboriphilus JCM 9315	Archaea	Euryarchaeota	Methanomada group	Methanobacteria	Methanobacteriales	Methanobacteriaceae	Methanobrevibacter
NZ_BAGX02000054	Methanobrevibacter boviskoreani JH1	Archaea	Euryarchaeota	Methanomada group	Methanobacteria	Methanobacteriales	Methanobacteriaceae	Methanobrevibacter
NZ_LWMV01000001	Methanobrevibacter curvatus	Archaea	Euryarchaeota	Methanomada group	Methanobacteria	Methanobacteriales	Methanobacteriaceae	Methanobrevibacter
NZ_LWMW01000001	Methanobrevibacter cuticularis	Archaea	Euryarchaeota	Methanomada group	Methanobacteria	Methanobacteriales	Methanobacteriaceae	Methanobrevibacter
NZ_LWMT01000001	Methanobrevibacter filiformis	Archaea	Euryarchaeota	Methanomada group	Methanobacteria	Methanobacteriales	Methanobacteriaceae	Methanobrevibacter
NZ_FOAK01000019	Methanobrevibacter gottschalkii	Archaea	Euryarchaeota	Methanomada group	Methanobacteria	Methanobacteriales	Methanobacteriaceae	Methanobrevibacter
NZ_RKRG01000001	Methanobrevibacter gottschalkii DSM 11977	Archaea	Euryarchaeota	Methanomada group	Methanobacteria	Methanobacteriales	Methanobacteriaceae	Methanobrevibacter
NZ_FMXB01000001	Methanobrevibacter millerae	Archaea	Euryarchaeota	Methanomada group	Methanobacteria	Methanobacteriales	Methanobacteriaceae	Methanobrevibacter
NZ_CP011266	Methanobrevibacter millerae	Archaea	Euryarchaeota	Methanomada group	Methanobacteria	Methanobacteriales	Methanobacteriaceae	Methanobrevibacter
NZ_FOTL01000022	Methanobrevibacter olleyae	Archaea	Euryarchaeota	Methanomada group	Methanobacteria	Methanobacteriales	Methanobacteriaceae	Methanobrevibacter
NZ_CP014265	Methanobrevibacter olleyae	Archaea	Euryarchaeota	Methanomada group	Methanobacteria	Methanobacteriales	Methanobacteriaceae	Methanobrevibacter
NZ_LT985082	Methanobrevibacter oralis	Archaea	Euryarchaeota	Methanomada group	Methanobacteria	Methanobacteriales	Methanobacteriaceae	Methanobrevibacter
c00001_NZ_CABM..	Methanobrevibacter oralis	Archaea	Euryarchaeota	Methanomada group	Methanobacteria	Methanobacteriales	Methanobacteriaceae	Methanobrevibacter
NZ_LWMU01000001	Methanobrevibacter oralis	Archaea	Euryarchaeota	Methanomada group	Methanobacteria	Methanobacteriales	Methanobacteriaceae	Methanobrevibacter
NZ_HG796199	Methanobrevibacter oralis JMR01	Archaea	Euryarchaeota	Methanomada group	Methanobacteria	Methanobacteriales	Methanobacteriaceae	Methanobrevibacter
NC_013790	Methanobrevibacter ruminantium M1	Archaea	Euryarchaeota	Methanomada group	Methanobacteria	Methanobacteriales	Methanobacteriaceae	Methanobrevibacter
c00001_NZ_CAAB..	Methanobrevibacter smithii	Archaea	Euryarchaeota	Methanomada group	Methanobacteria	Methanobacteriales	Methanobacteriaceae	Methanobrevibacter
c00001_NZ_CABM..	Methanobrevibacter smithii	Archaea	Euryarchaeota	Methanomada group	Methanobacteria	Methanobacteriales	Methanobacteriaceae	Methanobrevibacter
c00001_NZ_CABM..	Methanobrevibacter smithii	Archaea	Euryarchaeota	Methanomada group	Methanobacteria	Methanobacteriales	Methanobacteriaceae	Methanobrevibacter
NZ_CP017803	Methanobrevibacter smithii	Archaea	Euryarchaeota	Methanomada group	Methanobacteria	Methanobacteriales	Methanobacteriaceae	Methanobrevibacter
NZ_NQLD01000012	Methanobrevibacter smithii	Archaea	Euryarchaeota	Methanomada group	Methanobacteria	Methanobacteriales	Methanobacteriaceae	Methanobrevibacter
NZ_CCXV01000001	Methanobrevibacter smithii	Archaea	Euryarchaeota	Methanomada group	Methanobacteria	Methanobacteriales	Methanobacteriaceae	Methanobrevibacter
NC_009515	Methanobrevibacter smithii ATCC 35061	Archaea	Euryarchaeota	Methanomada group	Methanobacteria	Methanobacteriales	Methanobacteriaceae	Methanobrevibacter
NZ_GG704768	Methanobrevibacter smithii DSM 2374	Archaea	Euryarchaeota	Methanomada group	Methanobacteria	Methanobacteriales	Methanobacteriaceae	Methanobrevibacter
NZ_DS996919	Methanobrevibacter smithii DSM 2375	Archaea	Euryarchaeota	Methanomada group	Methanobacteria	Methanobacteriales	Methanobacteriaceae	Methanobrevibacter
NZ_AEKU01000044	Methanobrevibacter smithii TS145A	Archaea	Euryarchaeota	Methanomada group	Methanobacteria	Methanobacteriales	Methanobacteriaceae	Methanobrevibacter
NZ_AELL01000054	Methanobrevibacter smithii TS145B	Archaea	Euryarchaeota	Methanomada group	Methanobacteria	Methanobacteriales	Methanobacteriaceae	Methanobrevibacter
NZ_AELM01000066	Methanobrevibacter smithii TS146A	Archaea	Euryarchaeota	Methanomada group	Methanobacteria	Methanobacteriales	Methanobacteriaceae	Methanobrevibacter
NZ_AELN01000043	Methanobrevibacter smithii TS146B	Archaea	Euryarchaeota	Methanomada group	Methanobacteria	Methanobacteriales	Methanobacteriaceae	Methanobrevibacter
NZ_AELO01000102	Methanobrevibacter smithii TS146C	Archaea	Euryarchaeota	Methanomada group	Methanobacteria	Methanobacteriales	Methanobacteriaceae	Methanobrevibacter
NZ_AELP01000033	Methanobrevibacter smithii TS146D	Archaea	Euryarchaeota	Methanomada group	Methanobacteria	Methanobacteriales	Methanobacteriaceae	Methanobrevibacter
NZ_AELQ01000064	Methanobrevibacter smithii TS146E	Archaea	Euryarchaeota	Methanomada group	Methanobacteria	Methanobacteriales	Methanobacteriaceae	Methanobrevibacter
NZ_AELR01000061	Methanobrevibacter smithii TS147A	Archaea	Euryarchaeota	Methanomada group	Methanobacteria	Methanobacteriales	Methanobacteriaceae	Methanobrevibacter
NZ_AELS01000040	Methanobrevibacter smithii TS147B	Archaea	Euryarchaeota	Methanomada group	Methanobacteria	Methanobacteriales	Methanobacteriaceae	Methanobrevibacter
NZ_AELT01000040	Methanobrevibacter smithii TS147C	Archaea	Euryarchaeota	Methanomada group	Methanobacteria	Methanobacteriales	Methanobacteriaceae	Methanobrevibacter
NZ_AELU01000047	Methanobrevibacter smithii TS94A	Archaea	Euryarchaeota	Methanomada group	Methanobacteria	Methanobacteriales	Methanobacteriaceae	Methanobrevibacter
NZ_AELV01000058	Methanobrevibacter smithii TS94B	Archaea	Euryarchaeota	Methanomada group	Methanobacteria	Methanobacteriales	Methanobacteriaceae	Methanobrevibacter
NZ_AELW01000050	Methanobrevibacter smithii TS94C	Archaea	Euryarchaeota	Methanomada group	Methanobacteria	Methanobacteriales	Methanobacteriaceae	Methanobrevibacter
NZ_AELX01000056	Methanobrevibacter smithii TS95A	Archaea	Euryarchaeota	Methanomada group	Methanobacteria	Methanobacteriales	Methanobacteriaceae	Methanobrevibacter
NZ_AELY01000044	Methanobrevibacter smithii TS95B	Archaea	Euryarchaeota	Methanomada group	Methanobacteria	Methanobacteriales	Methanobacteriaceae	Methanobrevibacter
NZ_AELZ01000037	Methanobrevibacter smithii TS95C	Archaea	Euryarchaeota	Methanomada group	Methanobacteria	Methanobacteriales	Methanobacteriaceae	Methanobrevibacter
NZ_AEMA01000058	Methanobrevibacter smithii TS95D	Archaea	Euryarchaeota	Methanomada group	Methanobacteria	Methanobacteriales	Methanobacteriaceae	Methanobrevibacter
NZ_AEMB01000047	Methanobrevibacter smithii TS96A	Archaea	Euryarchaeota	Methanomada group	Methanobacteria	Methanobacteriales	Methanobacteriaceae	Methanobrevibacter
NZ_AEMC01000045	Methanobrevibacter smithii TS96B	Archaea	Euryarchaeota	Methanomada group	Methanobacteria	Methanobacteriales	Methanobacteriaceae	Methanobrevibacter
NZ_AEMD01000108	Methanobrevibacter smithii TS96C	Archaea	Euryarchaeota	Methanomada group	Methanobacteria	Methanobacteriales	Methanobacteriaceae	Methanobrevibacter
NZ_MRCT01000001	Methanobrevibacter sp. 87.7	Archaea	Euryarchaeota	Methanomada group	Methanobacteria	Methanobacteriales	Methanobacteriaceae	Methanobrevibacter	unclassified Methanobrevibacter
NZ_MAIE01000001	Methanobrevibacter sp. A54	Archaea	Euryarchaeota	Methanomada group	Methanobacteria	Methanobacteriales	Methanobacteriaceae	Methanobrevibacter	unclassified Methanobrevibacter
NC_021355	Methanobrevibacter sp. AbM4	Archaea	Euryarchaeota	Methanomada group	Methanobacteria	Methanobacteriales	Methanobacteriaceae	Methanobrevibacter	unclassified Methanobrevibacter
NZ_CP010834	Methanobrevibacter sp. YE315	Archaea	Euryarchaeota	Methanomada group	Methanobacteria	Methanobacteriales	Methanobacteriaceae	Methanobrevibacter	unclassified Methanobrevibacter
NZ_MZGS01000001	Methanobrevibacter thaueri	Archaea	Euryarchaeota	Methanomada group	Methanobacteria	Methanobacteriales	Methanobacteriaceae	Methanobrevibacter
NZ_MZGU01000001	Methanobrevibacter woesei	Archaea	Euryarchaeota	Methanomada group	Methanobacteria	Methanobacteriales	Methanobacteriaceae	Methanobrevibacter
NZ_KK211375	Methanobrevibacter wolinii SH	Archaea	Euryarchaeota	Methanomada group	Methanobacteria	Methanobacteriales	Methanobacteriaceae	Methanobrevibacter
NZ_CP009149	Methanocaldococcus bathoardescens	Archaea	Euryarchaeota	Methanomada group	Methanococci	Methanococcales	Methanocaldococcaceae	Methanocaldococcus
NC_013156	Methanocaldococcus fervens AG86	Archaea	Euryarchaeota	Methanomada group	Methanococci	Methanococcales	Methanocaldococcaceae	Methanocaldococcus
NC_014122	Methanocaldococcus infernus ME	Archaea	Euryarchaeota	Methanomada group	Methanococci	Methanococcales	Methanocaldococcaceae	Methanocaldococcus
NC_000909	Methanocaldococcus jannaschii DSM 2661	Archaea	Euryarchaeota	Methanomada group	Methanococci	Methanococcales	Methanocaldococcaceae	Methanocaldococcus
NC_013887	Methanocaldococcus sp. FS406-22	Archaea	Euryarchaeota	Methanomada group	Methanococci	Methanococcales	Methanocaldococcaceae	Methanocaldococcus	unclassified Methanocaldococcus
NZ_APMM01000001	Methanocaldococcus villosus KIN24-T80	Archaea	Euryarchaeota	Methanomada group	Methanococci	Methanococcales	Methanocaldococcaceae	Methanocaldococcus
NZ_AQUK01000001	Methanocaldococcus villosus KIN24-T80	Archaea	Euryarchaeota	Methanomada group	Methanococci	Methanococcales	Methanocaldococcaceae	Methanocaldococcus
NC_013407	Methanocaldococcus vulcanius M7	Archaea	Euryarchaeota	Methanomada group	Methanococci	Methanococcales	Methanocaldococcaceae	Methanocaldococcus
NC_009464	Methanocella arvoryzae MRE50	Archaea	Euryarchaeota	Stenosarchaea group	Methanomicrobia	Methanocellales	Methanocellaceae	Methanocella
NC_017034	Methanocella conradii HZ254	Archaea	Euryarchaeota	Stenosarchaea group	Methanomicrobia	Methanocellales	Methanocellaceae	Methanocella
NC_013665	Methanocella paludicola SANAE	Archaea	Euryarchaeota	Stenosarchaea group	Methanomicrobia	Methanocellales	Methanocellaceae	Methanocella
NC_007955	Methanococcoides burtonii DSM 6242	Archaea	Euryarchaeota	Stenosarchaea group	Methanomicrobia	Methanosarcinales	Methanosarcinaceae	Methanococcoides
c00001_NZ_CAAG..	Methanococcoides methylutens	Archaea	Euryarchaeota	Stenosarchaea group	Methanomicrobia	Methanosarcinales	Methanosarcinaceae	Methanococcoides
NZ_JRHO01000001	Methanococcoides methylutens	Archaea	Euryarchaeota	Stenosarchaea group	Methanomicrobia	Methanosarcinales	Methanosarcinaceae	Methanococcoides
NZ_CP009518	Methanococcoides methylutens MM1	Archaea	Euryarchaeota	Stenosarchaea group	Methanomicrobia	Methanosarcinales	Methanosarcinaceae	Methanococcoides
c00001_NZ_CAAG..	Methanococcoides sp. NM1	Archaea	Euryarchaeota	Stenosarchaea group	Methanomicrobia	Methanosarcinales	Methanosarcinaceae	Methanococcoides	unclassified Methanococcoides
NZ_FOHQ01000015	Methanococcoides vulcani	Archaea	Euryarchaeota	Stenosarchaea group	Methanomicrobia	Methanosarcinales	Methanosarcinaceae	Methanococcoides
NC_009635	Methanococcus aeolicus Nankai-3	Archaea	Euryarchaeota	Methanomada group	Methanococci	Methanococcales	Methanococcaceae	Methanococcus
NZ_CP026606	Methanococcus maripaludis	Archaea	Euryarchaeota	Methanomada group	Methanococci	Methanococcales	Methanococcaceae	Methanococcus
NZ_CP020120	Methanococcus maripaludis	Archaea	Euryarchaeota	Methanomada group	Methanococci	Methanococcales	Methanococcaceae	Methanococcus
NC_009135	Methanococcus maripaludis C5	Archaea	Euryarchaeota	Methanomada group	Methanococci	Methanococcales	Methanococcaceae	Methanococcus
NC_009975	Methanococcus maripaludis C6	Archaea	Euryarchaeota	Methanomada group	Methanococci	Methanococcales	Methanococcaceae	Methanococcus
NC_009637	Methanococcus maripaludis C7	Archaea	Euryarchaeota	Methanomada group	Methanococci	Methanococcales	Methanococcaceae	Methanococcus
NZ_AP011526	Methanococcus maripaludis KA1	Archaea	Euryarchaeota	Methanomada group	Methanococci	Methanococcales	Methanococcaceae	Methanococcus
NZ_AP011528	Methanococcus maripaludis OS7	Archaea	Euryarchaeota	Methanomada group	Methanococci	Methanococcales	Methanococcaceae	Methanococcus
NC_005791	Methanococcus maripaludis S2	Archaea	Euryarchaeota	Methanomada group	Methanococci	Methanococcales	Methanococcaceae	Methanococcus
NC_015847	Methanococcus maripaludis X1	Archaea	Euryarchaeota	Methanomada group	Methanococci	Methanococcales	Methanococcaceae	Methanococcus
NC_009634	Methanococcus vannielii SB	Archaea	Euryarchaeota	Methanomada group	Methanococci	Methanococcales	Methanococcaceae	Methanococcus
NC_014222	Methanococcus voltae A3	Archaea	Euryarchaeota	Methanomada group	Methanococci	Methanococcales	Methanococcaceae	Methanococcus
NZ_AUMX01000001	Methanocorpusculum bavaricum DSM 4179	Archaea	Euryarchaeota	Stenosarchaea group	Methanomicrobia	Methanomicrobiales	Methanocorpusculaceae	Methanocorpusculum
NC_008942	Methanocorpusculum labreanum Z	Archaea	Euryarchaeota	Stenosarchaea group	Methanomicrobia	Methanomicrobiales	Methanocorpusculaceae	Methanocorpusculum
NZ_LMVO01000001	Methanocorpusculum parvum	Archaea	Euryarchaeota	Stenosarchaea group	Methanomicrobia	Methanomicrobiales	Methanocorpusculaceae	Methanocorpusculum
NC_018227	Methanoculleus bourgensis MS2	Archaea	Euryarchaeota	Stenosarchaea group	Methanomicrobia	Methanomicrobiales	Methanomicrobiaceae	Methanoculleus
NZ_FMID01000066	Methanoculleus chikugoensis	Archaea	Euryarchaeota	Stenosarchaea group	Methanomicrobia	Methanomicrobiales	Methanomicrobiaceae	Methanoculleus
NZ_BCNY01000001	Methanoculleus horonobensis	Archaea	Euryarchaeota	Stenosarchaea group	Methanomicrobia	Methanomicrobiales	Methanomicrobiaceae	Methanoculleus
NC_009051	Methanoculleus marisnigri JR1	Archaea	Euryarchaeota	Stenosarchaea group	Methanomicrobia	Methanomicrobiales	Methanomicrobiaceae	Methanoculleus
NZ_JXOJ01000001	Methanoculleus sediminis	Archaea	Euryarchaeota	Stenosarchaea group	Methanomicrobia	Methanomicrobiales	Methanomicrobiaceae	Methanoculleus
NZ_LHQS01000001	Methanoculleus taiwanensis	Archaea	Euryarchaeota	Stenosarchaea group	Methanomicrobia	Methanomicrobiales	Methanomicrobiaceae	Methanoculleus
NZ_FNFT01000001	Methanoculleus thermophilus	Archaea	Euryarchaeota	Stenosarchaea group	Methanomicrobia	Methanomicrobiales	Methanomicrobiaceae	Methanoculleus
NZ_BCNX01000001	Methanoculleus thermophilus	Archaea	Euryarchaeota	Stenosarchaea group	Methanomicrobia	Methanomicrobiales	Methanomicrobiaceae	Methanoculleus
NZ_CP022242	Methanofervidicoccus sp. A16	Archaea	Euryarchaeota	Methanomada group	Methanococci	Methanococcales	Methanofervidicoccus	unclassified Methanofervidicoccus
NZ_BCNW01000001	Methanofollis ethanolicus	Archaea	Euryarchaeota	Stenosarchaea group	Methanomicrobia	Methanomicrobiales	Methanomicrobiaceae	Methanofollis
NZ_CM001555	Methanofollis liminatans DSM 4140	Archaea	Euryarchaeota	Stenosarchaea group	Methanomicrobia	Methanomicrobiales	Methanomicrobiaceae	Methanofollis
NZ_PGCL01000010	Methanofollis sp. FWC-SCC2	Archaea	Euryarchaeota	Stenosarchaea group	Methanomicrobia	Methanomicrobiales	Methanomicrobiaceae	Methanofollis	unclassified Methanofollis
NZ_CP014214	methanogenic archaeon ISO4-H5	Archaea	Euryarchaeota	Diaforarchaea group	Thermoplasmata	unclassified Thermoplasmata
NZ_BBBG01000001	Methanogenium cariaci JCM 10550	Archaea	Euryarchaeota	Stenosarchaea group	Methanomicrobia	Methanomicrobiales	Methanomicrobiaceae	Methanogenium
c00001_NZ_JAAA..	Methanogenium sp. MK-MG	Archaea	Euryarchaeota	Stenosarchaea group	Methanomicrobia	Methanomicrobiales	Methanomicrobiaceae	Methanogenium	unclassified Methanogenium
NC_014253	Methanohalobium evestigatum Z-7303	Archaea	Euryarchaeota	Stenosarchaea group	Methanomicrobia	Methanosarcinales	Methanosarcinaceae	Methanohalobium
NZ_OBDR01000027	Methanohalophilus euhalobius	Archaea	Euryarchaeota	Stenosarchaea group	Methanomicrobia	Methanosarcinales	Methanosarcinaceae	Methanohalophilus
NZ_SMMS01000001	Methanohalophilus euhalobius	Archaea	Euryarchaeota	Stenosarchaea group	Methanomicrobia	Methanosarcinales	Methanosarcinaceae	Methanohalophilus
NZ_PVBU01000001	Methanohalophilus euhalobius	Archaea	Euryarchaeota	Stenosarchaea group	Methanomicrobia	Methanosarcinales	Methanosarcinaceae	Methanohalophilus
NZ_RJJF01000001	Methanohalophilus euhalobius	Archaea	Euryarchaeota	Stenosarchaea group	Methanomicrobia	Methanosarcinales	Methanosarcinaceae	Methanohalophilus
NZ_FNMU01000010	Methanohalophilus halophilus	Archaea	Euryarchaeota	Stenosarchaea group	Methanomicrobia	Methanosarcinales	Methanosarcinaceae	Methanohalophilus
NZ_RJJG01000001	Methanohalophilus halophilus	Archaea	Euryarchaeota	Stenosarchaea group	Methanomicrobia	Methanosarcinales	Methanosarcinaceae	Methanohalophilus
NZ_CP017921	Methanohalophilus halophilus	Archaea	Euryarchaeota	Stenosarchaea group	Methanomicrobia	Methanosarcinales	Methanosarcinaceae	Methanohalophilus
NC_014002	Methanohalophilus mahii DSM 5219	Archaea	Euryarchaeota	Stenosarchaea group	Methanomicrobia	Methanosarcinales	Methanosarcinaceae	Methanohalophilus
NZ_CP017881	Methanohalophilus portucalensis	Archaea	Euryarchaeota	Stenosarchaea group	Methanomicrobia	Methanosarcinales	Methanosarcinaceae	Methanohalophilus
NZ_FXBN01000009	Methanohalophilus portucalensis FDF-1	Archaea	Euryarchaeota	Stenosarchaea group	Methanomicrobia	Methanosarcinales	Methanosarcinaceae	Methanohalophilus
NZ_RJJH01000001	Methanohalophilus portucalensis FDF-1	Archaea	Euryarchaeota	Stenosarchaea group	Methanomicrobia	Methanosarcinales	Methanosarcinaceae	Methanohalophilus
NZ_JWTK01000001	Methanohalophilus portucalensis FDF-1	Archaea	Euryarchaeota	Stenosarchaea group	Methanomicrobia	Methanosarcinales	Methanosarcinaceae	Methanohalophilus
NZ_RDSK01000001	Methanohalophilus sp. RSK	Archaea	Euryarchaeota	Stenosarchaea group	Methanomicrobia	Methanosarcinales	Methanosarcinaceae	Methanohalophilus	unclassified Methanohalophilus
NZ_QBKB01000001	Methanohalophilus sp. SLHTYRO	Archaea	Euryarchaeota	Stenosarchaea group	Methanomicrobia	Methanosarcinales	Methanosarcinaceae	Methanohalophilus	unclassified Methanohalophilus
NZ_AXDV01000001	Methanolacinia paynteri	Archaea	Euryarchaeota	Stenosarchaea group	Methanomicrobia	Methanomicrobiales	Methanomicrobiaceae	Methanolacinia
NC_014507	Methanolacinia petrolearia DSM 11571	Archaea	Euryarchaeota	Stenosarchaea group	Methanomicrobia	Methanomicrobiales	Methanomicrobiaceae	Methanolacinia
NZ_FOUJ01000018	Methanolobus profundi	Archaea	Euryarchaeota	Stenosarchaea group	Methanomicrobia	Methanosarcinales	Methanosarcinaceae	Methanolobus
NZ_MBKP01000078	Methanolobus psychrotolerans	Archaea	Euryarchaeota	Stenosarchaea group	Methanomicrobia	Methanosarcinales	Methanosarcinaceae	Methanolobus
NZ_PGGK01000010	Methanolobus sp. SY-01	Archaea	Euryarchaeota	Stenosarchaea group	Methanomicrobia	Methanosarcinales	Methanosarcinaceae	Methanolobus	unclassified Methanolobus
NZ_AZAJ01000001	Methanolobus tindarius DSM 2278	Archaea	Euryarchaeota	Stenosarchaea group	Methanomicrobia	Methanosarcinales	Methanosarcinaceae	Methanolobus
NZ_FNCA01000018	Methanolobus vulcani	Archaea	Euryarchaeota	Stenosarchaea group	Methanomicrobia	Methanosarcinales	Methanosarcinaceae	Methanolobus
NZ_VIAQ01000006	Methanolobus vulcani	Archaea	Euryarchaeota	Stenosarchaea group	Methanomicrobia	Methanosarcinales	Methanosarcinaceae	Methanolobus
NZ_CP047880	Methanomassiliicoccaceae archaeon DOK	Archaea	Euryarchaeota	Diaforarchaea group	Thermoplasmata	Methanomassiliicoccales	Methanomassiliicoccaceae
c00001_NZ_CABL..	Methanomassiliicoccus luminyensis	Archaea	Euryarchaeota	Diaforarchaea group	Thermoplasmata	Methanomassiliicoccales	Methanomassiliicoccaceae	Methanomassiliicoccus
NZ_CAJE01000026	Methanomassiliicoccus luminyensis B10	Archaea	Euryarchaeota	Diaforarchaea group	Thermoplasmata	Methanomassiliicoccales	Methanomassiliicoccaceae	Methanomassiliicoccus
NC_019977	Methanomethylovorans hollandica DSM 15978	Archaea	Euryarchaeota	Stenosarchaea group	Methanomicrobia	Methanosarcinales	Methanosarcinaceae	Methanomethylovorans
NZ_JOMF01000001	Methanomicrobium mobile BP	Archaea	Euryarchaeota	Stenosarchaea group	Methanomicrobia	Methanomicrobiales	Methanomicrobiaceae	Methanomicrobium
NZ_CM001436	Methanoplanus limicola DSM 2279	Archaea	Euryarchaeota	Stenosarchaea group	Methanomicrobia	Methanomicrobiales	Methanomicrobiaceae	Methanoplanus
NC_003551	Methanopyrus kandleri AV19	Archaea	Euryarchaeota	Methanopyri	Methanopyrales	Methanopyraceae	Methanopyrus
NZ_CP019436	Methanopyrus sp. SNP6	Archaea	Euryarchaeota	Methanopyri	Methanopyrales	Methanopyraceae	Methanopyrus	unclassified Methanopyrus
NC_009712	Methanoregula boonei 6A8	Archaea	Euryarchaeota	Stenosarchaea group	Methanomicrobia	Methanomicrobiales	Methanoregulaceae	Methanoregula
NC_019943	Methanoregula formicica SMSP	Archaea	Euryarchaeota	Stenosarchaea group	Methanomicrobia	Methanomicrobiales	Methanoregulaceae	Methanoregula
NC_015676	Methanosalsum zhilinae DSM 4017	Archaea	Euryarchaeota	Stenosarchaea group	Methanomicrobia	Methanosarcinales	Methanosarcinaceae	Methanosalsum
NC_003552	Methanosarcina acetivorans C2A	Archaea	Euryarchaeota	Stenosarchaea group	Methanomicrobia	Methanosarcinales	Methanosarcinaceae	Methanosarcina
NZ_CP009530	Methanosarcina barkeri 227	Archaea	Euryarchaeota	Stenosarchaea group	Methanomicrobia	Methanosarcinales	Methanosarcinaceae	Methanosarcina
NZ_CP009517	Methanosarcina barkeri 3	Archaea	Euryarchaeota	Stenosarchaea group	Methanomicrobia	Methanosarcinales	Methanosarcinaceae	Methanosarcina
NZ_CP008746	Methanosarcina barkeri CM1	Archaea	Euryarchaeota	Stenosarchaea group	Methanomicrobia	Methanosarcinales	Methanosarcinaceae	Methanosarcina
NZ_CP009528	Methanosarcina barkeri MS	Archaea	Euryarchaeota	Stenosarchaea group	Methanomicrobia	Methanosarcinales	Methanosarcinaceae	Methanosarcina
NC_007355	Methanosarcina barkeri str. Fusaro	Archaea	Euryarchaeota	Stenosarchaea group	Methanomicrobia	Methanosarcinales	Methanosarcinaceae	Methanosarcina
NZ_CP009526	Methanosarcina barkeri str. Wiesmoor	Archaea	Euryarchaeota	Stenosarchaea group	Methanomicrobia	Methanosarcinales	Methanosarcinaceae	Methanosarcina
NZ_CP032683	Methanosarcina flavescens	Archaea	Euryarchaeota	Stenosarchaea group	Methanomicrobia	Methanosarcinales	Methanosarcinaceae	Methanosarcina
NZ_CP009516	Methanosarcina horonobensis HB-1 = JCM 15518	Archaea	Euryarchaeota	Stenosarchaea group	Methanomicrobia	Methanosarcinales	Methanosarcinaceae	Methanosarcina
NZ_CP009515	Methanosarcina lacustris Z-7289	Archaea	Euryarchaeota	Stenosarchaea group	Methanomicrobia	Methanosarcinales	Methanosarcinaceae	Methanosarcina
NZ_CP042908	Methanosarcina mazei	Archaea	Euryarchaeota	Stenosarchaea group	Methanomicrobia	Methanosarcinales	Methanosarcinaceae	Methanosarcina
NZ_CP029709	Methanosarcina mazei	Archaea	Euryarchaeota	Stenosarchaea group	Methanomicrobia	Methanosarcinales	Methanosarcinaceae	Methanosarcina
NZ_JJQN01000193	Methanosarcina mazei	Archaea	Euryarchaeota	Stenosarchaea group	Methanomicrobia	Methanosarcinales	Methanosarcinaceae	Methanosarcina
NZ_JJQP01000079	Methanosarcina mazei	Archaea	Euryarchaeota	Stenosarchaea group	Methanomicrobia	Methanosarcinales	Methanosarcinaceae	Methanosarcina
NZ_JJQQ01000134	Methanosarcina mazei	Archaea	Euryarchaeota	Stenosarchaea group	Methanomicrobia	Methanosarcinales	Methanosarcinaceae	Methanosarcina
NZ_JJQR01000039	Methanosarcina mazei	Archaea	Euryarchaeota	Stenosarchaea group	Methanomicrobia	Methanosarcinales	Methanosarcinaceae	Methanosarcina
NZ_JJQW01000046	Methanosarcina mazei	Archaea	Euryarchaeota	Stenosarchaea group	Methanomicrobia	Methanosarcinales	Methanosarcinaceae	Methanosarcina
NZ_JJQT01000252	Methanosarcina mazei	Archaea	Euryarchaeota	Stenosarchaea group	Methanomicrobia	Methanosarcinales	Methanosarcinaceae	Methanosarcina
NZ_JJQX01000075	Methanosarcina mazei	Archaea	Euryarchaeota	Stenosarchaea group	Methanomicrobia	Methanosarcinales	Methanosarcinaceae	Methanosarcina
NZ_JJQZ01000135	Methanosarcina mazei	Archaea	Euryarchaeota	Stenosarchaea group	Methanomicrobia	Methanosarcinales	Methanosarcinaceae	Methanosarcina
NZ_JJRA01000105	Methanosarcina mazei	Archaea	Euryarchaeota	Stenosarchaea group	Methanomicrobia	Methanosarcinales	Methanosarcinaceae	Methanosarcina
NZ_JJRB01000022	Methanosarcina mazei	Archaea	Euryarchaeota	Stenosarchaea group	Methanomicrobia	Methanosarcinales	Methanosarcinaceae	Methanosarcina
NZ_JJPF01000131	Methanosarcina mazei	Archaea	Euryarchaeota	Stenosarchaea group	Methanomicrobia	Methanosarcinales	Methanosarcinaceae	Methanosarcina
NZ_JJPB01000017	Methanosarcina mazei	Archaea	Euryarchaeota	Stenosarchaea group	Methanomicrobia	Methanosarcinales	Methanosarcinaceae	Methanosarcina
NZ_JJOU01000101	Methanosarcina mazei	Archaea	Euryarchaeota	Stenosarchaea group	Methanomicrobia	Methanosarcinales	Methanosarcinaceae	Methanosarcina
NZ_JJPI01000112	Methanosarcina mazei	Archaea	Euryarchaeota	Stenosarchaea group	Methanomicrobia	Methanosarcinales	Methanosarcinaceae	Methanosarcina
NZ_JJPO01000041	Methanosarcina mazei	Archaea	Euryarchaeota	Stenosarchaea group	Methanomicrobia	Methanosarcinales	Methanosarcinaceae	Methanosarcina
NZ_JJPR01000107	Methanosarcina mazei	Archaea	Euryarchaeota	Stenosarchaea group	Methanomicrobia	Methanosarcinales	Methanosarcinaceae	Methanosarcina
NZ_JJPU01000192	Methanosarcina mazei	Archaea	Euryarchaeota	Stenosarchaea group	Methanomicrobia	Methanosarcinales	Methanosarcinaceae	Methanosarcina
NZ_JJPW01000062	Methanosarcina mazei	Archaea	Euryarchaeota	Stenosarchaea group	Methanomicrobia	Methanosarcinales	Methanosarcinaceae	Methanosarcina
NZ_JJPX01000140	Methanosarcina mazei	Archaea	Euryarchaeota	Stenosarchaea group	Methanomicrobia	Methanosarcinales	Methanosarcinaceae	Methanosarcina
NZ_JJQA01000023	Methanosarcina mazei	Archaea	Euryarchaeota	Stenosarchaea group	Methanomicrobia	Methanosarcinales	Methanosarcinaceae	Methanosarcina
NZ_JJQD01000122	Methanosarcina mazei	Archaea	Euryarchaeota	Stenosarchaea group	Methanomicrobia	Methanosarcinales	Methanosarcinaceae	Methanosarcina
NZ_JJQE01000099	Methanosarcina mazei	Archaea	Euryarchaeota	Stenosarchaea group	Methanomicrobia	Methanosarcinales	Methanosarcinaceae	Methanosarcina
NZ_JJQH01000069	Methanosarcina mazei	Archaea	Euryarchaeota	Stenosarchaea group	Methanomicrobia	Methanosarcinales	Methanosarcinaceae	Methanosarcina
NZ_JJQI01000028	Methanosarcina mazei	Archaea	Euryarchaeota	Stenosarchaea group	Methanomicrobia	Methanosarcinales	Methanosarcinaceae	Methanosarcina
NZ_JJQM01000105	Methanosarcina mazei	Archaea	Euryarchaeota	Stenosarchaea group	Methanomicrobia	Methanosarcinales	Methanosarcinaceae	Methanosarcina
NZ_JJQO01000106	Methanosarcina mazei	Archaea	Euryarchaeota	Stenosarchaea group	Methanomicrobia	Methanosarcinales	Methanosarcinaceae	Methanosarcina
NZ_JJQS01000077	Methanosarcina mazei	Archaea	Euryarchaeota	Stenosarchaea group	Methanomicrobia	Methanosarcinales	Methanosarcinaceae	Methanosarcina
NZ_JJQU01000079	Methanosarcina mazei	Archaea	Euryarchaeota	Stenosarchaea group	Methanomicrobia	Methanosarcinales	Methanosarcinaceae	Methanosarcina
NZ_JJQV01000093	Methanosarcina mazei	Archaea	Euryarchaeota	Stenosarchaea group	Methanomicrobia	Methanosarcinales	Methanosarcinaceae	Methanosarcina
NZ_JJOR01000049	Methanosarcina mazei	Archaea	Euryarchaeota	Stenosarchaea group	Methanomicrobia	Methanosarcinales	Methanosarcinaceae	Methanosarcina
NZ_JJOS01000145	Methanosarcina mazei	Archaea	Euryarchaeota	Stenosarchaea group	Methanomicrobia	Methanosarcinales	Methanosarcinaceae	Methanosarcina
NZ_JJOT01000113	Methanosarcina mazei	Archaea	Euryarchaeota	Stenosarchaea group	Methanomicrobia	Methanosarcinales	Methanosarcinaceae	Methanosarcina
NZ_JJPA01000130	Methanosarcina mazei	Archaea	Euryarchaeota	Stenosarchaea group	Methanomicrobia	Methanosarcinales	Methanosarcinaceae	Methanosarcina
NZ_JJPC01000086	Methanosarcina mazei	Archaea	Euryarchaeota	Stenosarchaea group	Methanomicrobia	Methanosarcinales	Methanosarcinaceae	Methanosarcina
NZ_JJPD01000169	Methanosarcina mazei	Archaea	Euryarchaeota	Stenosarchaea group	Methanomicrobia	Methanosarcinales	Methanosarcinaceae	Methanosarcina
NZ_JJPE01000015	Methanosarcina mazei	Archaea	Euryarchaeota	Stenosarchaea group	Methanomicrobia	Methanosarcinales	Methanosarcinaceae	Methanosarcina
NZ_JJPG01000131	Methanosarcina mazei	Archaea	Euryarchaeota	Stenosarchaea group	Methanomicrobia	Methanosarcinales	Methanosarcinaceae	Methanosarcina
NZ_JJPH01000015	Methanosarcina mazei	Archaea	Euryarchaeota	Stenosarchaea group	Methanomicrobia	Methanosarcinales	Methanosarcinaceae	Methanosarcina
NZ_JJPJ01000105	Methanosarcina mazei	Archaea	Euryarchaeota	Stenosarchaea group	Methanomicrobia	Methanosarcinales	Methanosarcinaceae	Methanosarcina
NZ_JJPK01000007	Methanosarcina mazei	Archaea	Euryarchaeota	Stenosarchaea group	Methanomicrobia	Methanosarcinales	Methanosarcinaceae	Methanosarcina
NZ_JJPM01000099	Methanosarcina mazei	Archaea	Euryarchaeota	Stenosarchaea group	Methanomicrobia	Methanosarcinales	Methanosarcinaceae	Methanosarcina
NZ_JJPL01000038	Methanosarcina mazei	Archaea	Euryarchaeota	Stenosarchaea group	Methanomicrobia	Methanosarcinales	Methanosarcinaceae	Methanosarcina
NZ_JJPN01000116	Methanosarcina mazei	Archaea	Euryarchaeota	Stenosarchaea group	Methanomicrobia	Methanosarcinales	Methanosarcinaceae	Methanosarcina
NZ_JJPP01000033	Methanosarcina mazei	Archaea	Euryarchaeota	Stenosarchaea group	Methanomicrobia	Methanosarcinales	Methanosarcinaceae	Methanosarcina
NZ_JJPQ01000157	Methanosarcina mazei	Archaea	Euryarchaeota	Stenosarchaea group	Methanomicrobia	Methanosarcinales	Methanosarcinaceae	Methanosarcina
NZ_JJPS01000221	Methanosarcina mazei	Archaea	Euryarchaeota	Stenosarchaea group	Methanomicrobia	Methanosarcinales	Methanosarcinaceae	Methanosarcina
NZ_JJPT01000053	Methanosarcina mazei	Archaea	Euryarchaeota	Stenosarchaea group	Methanomicrobia	Methanosarcinales	Methanosarcinaceae	Methanosarcina
NZ_JJPV01000107	Methanosarcina mazei	Archaea	Euryarchaeota	Stenosarchaea group	Methanomicrobia	Methanosarcinales	Methanosarcinaceae	Methanosarcina
NZ_JJPY01000081	Methanosarcina mazei	Archaea	Euryarchaeota	Stenosarchaea group	Methanomicrobia	Methanosarcinales	Methanosarcinaceae	Methanosarcina
NZ_JJPZ01000011	Methanosarcina mazei	Archaea	Euryarchaeota	Stenosarchaea group	Methanomicrobia	Methanosarcinales	Methanosarcinaceae	Methanosarcina
NZ_JJQB01000113	Methanosarcina mazei	Archaea	Euryarchaeota	Stenosarchaea group	Methanomicrobia	Methanosarcinales	Methanosarcinaceae	Methanosarcina
NZ_JJQC01000169	Methanosarcina mazei	Archaea	Euryarchaeota	Stenosarchaea group	Methanomicrobia	Methanosarcinales	Methanosarcinaceae	Methanosarcina
NZ_JJQF01000121	Methanosarcina mazei	Archaea	Euryarchaeota	Stenosarchaea group	Methanomicrobia	Methanosarcinales	Methanosarcinaceae	Methanosarcina
NZ_JJQG01000039	Methanosarcina mazei	Archaea	Euryarchaeota	Stenosarchaea group	Methanomicrobia	Methanosarcinales	Methanosarcinaceae	Methanosarcina
NZ_JJQJ01000182	Methanosarcina mazei	Archaea	Euryarchaeota	Stenosarchaea group	Methanomicrobia	Methanosarcinales	Methanosarcinaceae	Methanosarcina
NZ_JJQK01000293	Methanosarcina mazei	Archaea	Euryarchaeota	Stenosarchaea group	Methanomicrobia	Methanosarcinales	Methanosarcinaceae	Methanosarcina
NZ_CP009514	Methanosarcina mazei C16	Archaea	Euryarchaeota	Stenosarchaea group	Methanomicrobia	Methanosarcinales	Methanosarcinaceae	Methanosarcina
NC_003901	Methanosarcina mazei Go1	Archaea	Euryarchaeota	Stenosarchaea group	Methanomicrobia	Methanosarcinales	Methanosarcinaceae	Methanosarcina
NZ_BBBC01000001	Methanosarcina mazei JCM 9314	Archaea	Euryarchaeota	Stenosarchaea group	Methanomicrobia	Methanosarcinales	Methanosarcinaceae	Methanosarcina
NZ_CP009513	Methanosarcina mazei LYC	Archaea	Euryarchaeota	Stenosarchaea group	Methanomicrobia	Methanosarcinales	Methanosarcinaceae	Methanosarcina
NZ_CP009512	Methanosarcina mazei S-6	Archaea	Euryarchaeota	Stenosarchaea group	Methanomicrobia	Methanosarcinales	Methanosarcinaceae	Methanosarcina
NZ_CP009511	Methanosarcina mazei SarPi	Archaea	Euryarchaeota	Stenosarchaea group	Methanomicrobia	Methanosarcinales	Methanosarcinaceae	Methanosarcina
NZ_CP009509	Methanosarcina mazei WWM610	Archaea	Euryarchaeota	Stenosarchaea group	Methanomicrobia	Methanosarcinales	Methanosarcinaceae	Methanosarcina
NZ_CP009508	Methanosarcina siciliae C2J	Archaea	Euryarchaeota	Stenosarchaea group	Methanomicrobia	Methanosarcinales	Methanosarcinaceae	Methanosarcina
NZ_CP009507	Methanosarcina siciliae HI350	Archaea	Euryarchaeota	Stenosarchaea group	Methanomicrobia	Methanosarcinales	Methanosarcinaceae	Methanosarcina
NZ_CP009506	Methanosarcina siciliae T4/M	Archaea	Euryarchaeota	Stenosarchaea group	Methanomicrobia	Methanosarcinales	Methanosarcinaceae	Methanosarcina
NZ_JQLR01000001	Methanosarcina soligelidi	Archaea	Euryarchaeota	Stenosarchaea group	Methanomicrobia	Methanosarcinales	Methanosarcinaceae	Methanosarcina
NZ_JJQL01000100	Methanosarcina sp. 1.H.A.2.2	Archaea	Euryarchaeota	Stenosarchaea group	Methanomicrobia	Methanosarcinales	Methanosarcinaceae	Methanosarcina	unclassified Methanosarcina
NZ_JJQY01000065	Methanosarcina sp. 1.H.T.1A.1	Archaea	Euryarchaeota	Stenosarchaea group	Methanomicrobia	Methanosarcinales	Methanosarcinaceae	Methanosarcina	unclassified Methanosarcina
NZ_JJOV01000078	Methanosarcina sp. 2.H.A.1B.4	Archaea	Euryarchaeota	Stenosarchaea group	Methanomicrobia	Methanosarcinales	Methanosarcinaceae	Methanosarcina	unclassified Methanosarcina
NZ_JJOW01000017	Methanosarcina sp. 2.H.T.1A.15	Archaea	Euryarchaeota	Stenosarchaea group	Methanomicrobia	Methanosarcinales	Methanosarcinaceae	Methanosarcina	unclassified Methanosarcina
NZ_JJOX01000065	Methanosarcina sp. 2.H.T.1A.3	Archaea	Euryarchaeota	Stenosarchaea group	Methanomicrobia	Methanosarcinales	Methanosarcinaceae	Methanosarcina	unclassified Methanosarcina
NZ_JJOY01000014	Methanosarcina sp. 2.H.T.1A.6	Archaea	Euryarchaeota	Stenosarchaea group	Methanomicrobia	Methanosarcinales	Methanosarcinaceae	Methanosarcina	unclassified Methanosarcina
NZ_JJOZ01000023	Methanosarcina sp. 2.H.T.1A.8	Archaea	Euryarchaeota	Stenosarchaea group	Methanomicrobia	Methanosarcinales	Methanosarcinaceae	Methanosarcina	unclassified Methanosarcina
NZ_LZPK01000001	Methanosarcina sp. A14	Archaea	Euryarchaeota	Stenosarchaea group	Methanomicrobia	Methanosarcinales	Methanosarcinaceae	Methanosarcina	unclassified Methanosarcina
NZ_FPAO01000001	Methanosarcina sp. DSM 11855	Archaea	Euryarchaeota	Stenosarchaea group	Methanomicrobia	Methanosarcinales	Methanosarcinaceae	Methanosarcina	unclassified Methanosarcina
NZ_CP009524	Methanosarcina sp. Kolksee	Archaea	Euryarchaeota	Stenosarchaea group	Methanomicrobia	Methanosarcinales	Methanosarcinaceae	Methanosarcina	unclassified Methanosarcina
NZ_CP009505	Methanosarcina sp. MTP4	Archaea	Euryarchaeota	Stenosarchaea group	Methanomicrobia	Methanosarcinales	Methanosarcinaceae	Methanosarcina	unclassified Methanosarcina
NZ_CP009504	Methanosarcina sp. WH1	Archaea	Euryarchaeota	Stenosarchaea group	Methanomicrobia	Methanosarcinales	Methanosarcinaceae	Methanosarcina	unclassified Methanosarcina
NZ_CP009503	Methanosarcina sp. WWM596	Archaea	Euryarchaeota	Stenosarchaea group	Methanomicrobia	Methanosarcinales	Methanosarcinaceae	Methanosarcina	unclassified Methanosarcina
NZ_LMVP01000001	Methanosarcina spelaei	Archaea	Euryarchaeota	Stenosarchaea group	Methanomicrobia	Methanosarcinales	Methanosarcinaceae	Methanosarcina
NZ_CP009502	Methanosarcina thermophila CHTI-55	Archaea	Euryarchaeota	Stenosarchaea group	Methanomicrobia	Methanosarcinales	Methanosarcinaceae	Methanosarcina
NZ_CP009501	Methanosarcina thermophila TM-1	Archaea	Euryarchaeota	Stenosarchaea group	Methanomicrobia	Methanosarcinales	Methanosarcinaceae	Methanosarcina
NZ_CP009520	Methanosarcina vacuolata Z-761	Archaea	Euryarchaeota	Stenosarchaea group	Methanomicrobia	Methanosarcinales	Methanosarcinaceae	Methanosarcina
NZ_LWMS01000001	Methanosphaera cuniculi	Archaea	Euryarchaeota	Methanomada group	Methanobacteria	Methanobacteriales	Methanobacteriaceae	Methanosphaera
NZ_LMVN01000001	Methanosphaera cuniculi	Archaea	Euryarchaeota	Methanomada group	Methanobacteria	Methanobacteriales	Methanobacteriaceae	Methanosphaera
NZ_MAIF01000001	Methanosphaera sp. A6	Archaea	Euryarchaeota	Methanomada group	Methanobacteria	Methanobacteriales	Methanobacteriaceae	Methanosphaera	unclassified Methanosphaera
NZ_CP014213	Methanosphaera sp. BMS	Archaea	Euryarchaeota	Methanomada group	Methanobacteria	Methanobacteriales	Methanobacteriaceae	Methanosphaera	unclassified Methanosphaera
NZ_JRWK01000001	Methanosphaera sp. WGK6	Archaea	Euryarchaeota	Methanomada group	Methanobacteria	Methanobacteriales	Methanobacteriaceae	Methanosphaera	unclassified Methanosphaera
NZ_LR698975	Methanosphaera stadtmanae	Archaea	Euryarchaeota	Methanomada group	Methanobacteria	Methanobacteriales	Methanobacteriaceae	Methanosphaera
NZ_NGJK01000001	Methanosphaera stadtmanae	Archaea	Euryarchaeota	Methanomada group	Methanobacteria	Methanobacteriales	Methanobacteriaceae	Methanosphaera
NC_007681	Methanosphaera stadtmanae DSM 3091	Archaea	Euryarchaeota	Methanomada group	Methanobacteria	Methanobacteriales	Methanobacteriaceae	Methanosphaera
NC_011832	Methanosphaerula palustris E1-9c	Archaea	Euryarchaeota	Stenosarchaea group	Methanomicrobia	Methanomicrobiales	Methanoregulaceae	Methanosphaerula
NC_007796	Methanospirillum hungatei JF-1	Archaea	Euryarchaeota	Stenosarchaea group	Methanomicrobia	Methanomicrobiales	Methanospirillaceae	Methanospirillum
NZ_QGMY01000001	Methanospirillum lacunae	Archaea	Euryarchaeota	Stenosarchaea group	Methanomicrobia	Methanomicrobiales	Methanospirillaceae	Methanospirillum
NZ_QGMZ01000001	Methanospirillum stamsii	Archaea	Euryarchaeota	Stenosarchaea group	Methanomicrobia	Methanomicrobiales	Methanospirillaceae	Methanospirillum
NZ_QREL01000001	Methanothermobacter defluvii	Archaea	Euryarchaeota	Methanomada group	Methanobacteria	Methanobacteriales	Methanobacteriaceae	Methanothermobacter
NZ_AP011952	Methanothermobacter sp. CaT2	Archaea	Euryarchaeota	Methanomada group	Methanobacteria	Methanobacteriales	Methanobacteriaceae	Methanothermobacter	unclassified Methanothermobacter
NZ_CP042937	Methanothermobacter sp. KEPCO-1	Archaea	Euryarchaeota	Methanomada group	Methanobacteria	Methanobacteriales	Methanobacteriaceae	Methanothermobacter	unclassified Methanothermobacter
NZ_CP043480	Methanothermobacter sp. THM-2	Archaea	Euryarchaeota	Methanomada group	Methanobacteria	Methanobacteriales	Methanobacteriaceae	Methanothermobacter	unclassified Methanothermobacter
NZ_QLOE01000004	Methanothermobacter tenebrarum	Archaea	Euryarchaeota	Methanomada group	Methanobacteria	Methanobacteriales	Methanobacteriaceae	Methanothermobacter
NC_000916	Methanothermobacter thermautotrophicus str. Delta H	Archaea	Euryarchaeota	Methanomada group	Methanobacteria	Methanobacteriales	Methanobacteriaceae	Methanothermobacter
NZ_LT608329	Methanothermobacter wolfeii	Archaea	Euryarchaeota	Methanomada group	Methanobacteria	Methanobacteriales	Methanobacteriaceae	Methanothermobacter
NC_015636	Methanothermococcus okinawensis IH1	Archaea	Euryarchaeota	Methanomada group	Methanococci	Methanococcales	Methanococcaceae	Methanothermococcus
NZ_AQXV01000001	Methanothermococcus thermolithotrophicus DSM 2095	Archaea	Euryarchaeota	Methanomada group	Methanococci	Methanococcales	Methanococcaceae	Methanothermococcus
NC_014658	Methanothermus fervidus DSM 2088	Archaea	Euryarchaeota	Methanomada group	Methanobacteria	Methanobacteriales	Methanothermaceae	Methanothermus
NC_015416	Methanothrix soehngenii GP6	Archaea	Euryarchaeota	Stenosarchaea group	Methanomicrobia	Methanosarcinales	Methanotrichaceae	Methanothrix
NZ_AGJL01000121	Methanotorris formicicus Mc-S-70	Archaea	Euryarchaeota	Methanomada group	Methanococci	Methanococcales	Methanocaldococcaceae	Methanotorris
NC_015562	Methanotorris igneus Kol 5	Archaea	Euryarchaeota	Methanomada group	Methanococci	Methanococcales	Methanocaldococcaceae	Methanotorris
NZ_JONQ01000001	Methermicoccus shengliensis DSM 18856	Archaea	Euryarchaeota	Stenosarchaea group	Methanomicrobia	Methanosarcinales	Methermicoccaceae	Methermicoccus
NZ_REFZ01000001	Natrarchaeobius chitinivorans	Archaea	Euryarchaeota	Stenosarchaea group	Halobacteria	Natrialbales	Natrialbaceae	Natrarchaeobius
NZ_REGA01000001	Natrarchaeobius chitinivorans	Archaea	Euryarchaeota	Stenosarchaea group	Halobacteria	Natrialbales	Natrialbaceae	Natrarchaeobius
NZ_REFY01000001	Natrarchaeobius halalkaliphilus	Archaea	Euryarchaeota	Stenosarchaea group	Halobacteria	Natrialbales	Natrialbaceae	Natrarchaeobius
NZ_AOIP01000001	Natrialba aegyptia DSM 13077	Archaea	Euryarchaeota	Stenosarchaea group	Halobacteria	Natrialbales	Natrialbaceae	Natrialba
NZ_AOIO01000001	Natrialba asiatica DSM 12278	Archaea	Euryarchaeota	Stenosarchaea group	Halobacteria	Natrialbales	Natrialbaceae	Natrialba
NZ_AOIN01000001	Natrialba chahannaoensis JCM 10990	Archaea	Euryarchaeota	Stenosarchaea group	Halobacteria	Natrialbales	Natrialbaceae	Natrialba
NZ_AOIM01000001	Natrialba hulunbeirensis JCM 10989	Archaea	Euryarchaeota	Stenosarchaea group	Halobacteria	Natrialbales	Natrialbaceae	Natrialba
NZ_AOHS01000001	Natrialba magadii ATCC 43099	Archaea	Euryarchaeota	Stenosarchaea group	Halobacteria	Natrialbales	Natrialbaceae	Natrialba
NC_013922	Natrialba magadii ATCC 43099	Archaea	Euryarchaeota	Stenosarchaea group	Halobacteria	Natrialbales	Natrialbaceae	Natrialba
NZ_WUBV01000057	Natrialba sp. INN-245	Archaea	Euryarchaeota	Stenosarchaea group	Halobacteria	Natrialbales	Natrialbaceae	Natrialba	unclassified Natrialba
NZ_MASN01000001	Natrialba sp. SSL1	Archaea	Euryarchaeota	Stenosarchaea group	Halobacteria	Natrialbales	Natrialbaceae	Natrialba	unclassified Natrialba
NZ_AOIL01000001	Natrialba taiwanensis DSM 12281	Archaea	Euryarchaeota	Stenosarchaea group	Halobacteria	Natrialbales	Natrialbaceae	Natrialba
NZ_SHMR01000001	Natrinema altunense	Archaea	Euryarchaeota	Stenosarchaea group	Halobacteria	Natrialbales	Natrialbaceae	Natrinema
NZ_JNCS01000001	Natrinema altunense	Archaea	Euryarchaeota	Stenosarchaea group	Halobacteria	Natrialbales	Natrialbaceae	Natrinema
NZ_NXNI01000001	Natrinema ejinorense	Archaea	Euryarchaeota	Stenosarchaea group	Halobacteria	Natrialbales	Natrialbaceae	Natrinema
NZ_AOIJ01000001	Natrinema gari JCM 14663	Archaea	Euryarchaeota	Stenosarchaea group	Halobacteria	Natrialbales	Natrialbaceae	Natrinema
NZ_CP040637	Natrinema pallidum	Archaea	Euryarchaeota	Stenosarchaea group	Halobacteria	Natrialbales	Natrialbaceae	Natrinema
NZ_AOII01000001	Natrinema pallidum DSM 3751	Archaea	Euryarchaeota	Stenosarchaea group	Halobacteria	Natrialbales	Natrialbaceae	Natrinema
NZ_AOIE01000001	Natrinema pellirubrum DSM 15624	Archaea	Euryarchaeota	Stenosarchaea group	Halobacteria	Natrialbales	Natrialbaceae	Natrinema
NC_019962	Natrinema pellirubrum DSM 15624	Archaea	Euryarchaeota	Stenosarchaea group	Halobacteria	Natrialbales	Natrialbaceae	Natrinema
NZ_FOFD01000011	Natrinema salaciae	Archaea	Euryarchaeota	Stenosarchaea group	Halobacteria	Natrialbales	Natrialbaceae	Natrinema
NZ_PDBS01000001	Natrinema sp. CBA1119	Archaea	Euryarchaeota	Stenosarchaea group	Halobacteria	Natrialbales	Natrialbaceae	Natrinema	unclassified Natrinema
NZ_AJVG01000001	Natrinema sp. J7-1	Archaea	Euryarchaeota	Stenosarchaea group	Halobacteria	Natrialbales	Natrialbaceae	Natrinema	unclassified Natrinema
NC_018224	Natrinema sp. J7-2	Archaea	Euryarchaeota	Stenosarchaea group	Halobacteria	Natrialbales	Natrialbaceae	Natrinema	unclassified Natrinema
NZ_AOID01000001	Natrinema versiforme JCM 10478	Archaea	Euryarchaeota	Stenosarchaea group	Halobacteria	Natrialbales	Natrialbaceae	Natrinema
NZ_OBEJ01000006	Natronoarchaeum philippinense	Archaea	Euryarchaeota	Stenosarchaea group	Halobacteria	Halobacteriales	Halobacteriaceae
NZ_FORO01000083	Natronobacterium gregoryi	Archaea	Euryarchaeota	Stenosarchaea group	Halobacteria	Natrialbales	Natrialbaceae	Natronobacterium
NZ_PKKI01000001	Natronobacterium gregoryi SP2	Archaea	Euryarchaeota	Stenosarchaea group	Halobacteria	Natrialbales	Natrialbaceae	Natronobacterium
NZ_AOIC01000001	Natronobacterium gregoryi SP2	Archaea	Euryarchaeota	Stenosarchaea group	Halobacteria	Natrialbales	Natrialbaceae	Natronobacterium
NC_019792	Natronobacterium gregoryi SP2	Archaea	Euryarchaeota	Stenosarchaea group	Halobacteria	Natrialbales	Natrialbaceae	Natronobacterium
NZ_FNLC01000009	Natronobacterium texcoconense	Archaea	Euryarchaeota	Stenosarchaea group	Halobacteria	Natrialbales	Natrialbaceae	Natronobacterium
NZ_AOIB01000001	Natronococcus amylolyticus DSM 10524	Archaea	Euryarchaeota	Stenosarchaea group	Halobacteria	Natrialbales	Natrialbaceae	Natronococcus
NZ_AOIA01000001	Natronococcus jeotgali DSM 18795	Archaea	Euryarchaeota	Stenosarchaea group	Halobacteria	Natrialbales	Natrialbaceae	Natronococcus
NC_019974	Natronococcus occultus SP4	Archaea	Euryarchaeota	Stenosarchaea group	Halobacteria	Natrialbales	Natrialbaceae	Natronococcus
c00001_NZ_JAAV..	Natronococcus sp. JC468	Archaea	Euryarchaeota	Stenosarchaea group	Halobacteria	Natrialbales	Natrialbaceae	Natronococcus	unclassified Natronococcus
NZ_PHNJ01000010	Natronococcus sp. LS1_42	Archaea	Euryarchaeota	Stenosarchaea group	Halobacteria	Natrialbales	Natrialbaceae	Natronococcus	unclassified Natronococcus
NZ_CP019893	Natronolimnobius aegyptiacus	Archaea	Euryarchaeota	Stenosarchaea group	Halobacteria	Natrialbales	Natrialbaceae	Natronolimnobius
NZ_MWPH01000001	Natronolimnobius baerhuensis	Archaea	Euryarchaeota	Stenosarchaea group	Halobacteria	Natrialbales	Natrialbaceae	Natronolimnobius
NZ_AOHZ01000001	Natronolimnobius innermongolicus JCM 12255	Archaea	Euryarchaeota	Stenosarchaea group	Halobacteria	Natrialbales	Natrialbaceae	Natronolimnobius
NZ_RBZW01000064	Natronolimnobius sp. XQ-INN 246	Archaea	Euryarchaeota	Stenosarchaea group	Halobacteria	Natrialbales	Natrialbaceae	Natronolimnobius	unclassified Natronolimnobius
NZ_CP024047	Natronolimnobius sulfurireducens	Archaea	Euryarchaeota	Stenosarchaea group	Halobacteria	Natrialbales	Natrialbaceae	Natronolimnobius
NC_007426	Natronomonas pharaonis DSM 2160	Archaea	Euryarchaeota	Stenosarchaea group	Halobacteria	Halobacteriales	Haloarculaceae	Natronomonas
NZ_WPCC01000025	Natronomonas sp. CBA1123	Archaea	Euryarchaeota	Stenosarchaea group	Halobacteria	Halobacteriales	Haloarculaceae	Natronomonas	unclassified Natronomonas
NZ_RJJC01000001	Natronomonas sp. CBA1133	Archaea	Euryarchaeota	Stenosarchaea group	Halobacteria	Halobacteriales	Haloarculaceae	Natronomonas	unclassified Natronomonas
NZ_BDJH01000001	Natronomonas sp. CBA1134	Archaea	Euryarchaeota	Stenosarchaea group	Halobacteria	Halobacteriales	Haloarculaceae	Natronomonas	unclassified Natronomonas
NZ_QJOW01000005	Natronomonas sp. F17-44	Archaea	Euryarchaeota	Stenosarchaea group	Halobacteria	Halobacteriales	Haloarculaceae	Natronomonas	unclassified Natronomonas
NZ_QKKZ01000010	Natronomonas sp. F18-79	Archaea	Euryarchaeota	Stenosarchaea group	Halobacteria	Halobacteriales	Haloarculaceae	Natronomonas	unclassified Natronomonas
NZ_QMDY01000010	Natronomonas sp. F19-13	Archaea	Euryarchaeota	Stenosarchaea group	Halobacteria	Halobacteriales	Haloarculaceae	Natronomonas	unclassified Natronomonas
NZ_QKNX01000010	Natronomonas sp. F20-122	Archaea	Euryarchaeota	Stenosarchaea group	Halobacteria	Halobacteriales	Haloarculaceae	Natronomonas	unclassified Natronomonas
NZ_CP045488	Natronorubrum aibiense	Archaea	Euryarchaeota	Stenosarchaea group	Halobacteria	Natrialbales	Natrialbaceae	Natronorubrum
NZ_CP031305	Natronorubrum bangense	Archaea	Euryarchaeota	Stenosarchaea group	Halobacteria	Natrialbales	Natrialbaceae	Natronorubrum
NZ_AOHY01000001	Natronorubrum bangense JCM 10635	Archaea	Euryarchaeota	Stenosarchaea group	Halobacteria	Natrialbales	Natrialbaceae	Natronorubrum
NZ_FNWL01000005	Natronorubrum sediminis	Archaea	Euryarchaeota	Stenosarchaea group	Halobacteria	Natrialbales	Natrialbaceae	Natronorubrum
NZ_WUYX01000049	Natronorubrum sp. JWXQ-INN-674	Archaea	Euryarchaeota	Stenosarchaea group	Halobacteria	Natrialbales	Natrialbaceae	Natronorubrum	unclassified Natronorubrum
NZ_AOHX01000001	Natronorubrum sulfidifaciens JCM 14089	Archaea	Euryarchaeota	Stenosarchaea group	Halobacteria	Natrialbales	Natrialbaceae	Natronorubrum
NZ_FNFE01000011	Natronorubrum texcoconense	Archaea	Euryarchaeota	Stenosarchaea group	Halobacteria	Natrialbales	Natrialbaceae	Natronorubrum
NZ_AOHW01000001	Natronorubrum tibetense GA33	Archaea	Euryarchaeota	Stenosarchaea group	Halobacteria	Natrialbales	Natrialbaceae	Natronorubrum
NZ_KB913017	Natronorubrum tibetense GA33	Archaea	Euryarchaeota	Stenosarchaea group	Halobacteria	Natrialbales	Natrialbaceae	Natronorubrum
NZ_LANF01000001	Palaeococcus ferrophilus DSM 13482	Archaea	Euryarchaeota	Thermococci	Thermococcales	Thermococcaceae	Palaeococcus
NZ_CP006019	Palaeococcus pacificus DY20341	Archaea	Euryarchaeota	Thermococci	Thermococcales	Thermococcaceae	Palaeococcus
NZ_FWYE01000004	Picrophilus oshimae DSM 9789	Archaea	Euryarchaeota	Diaforarchaea group	Thermoplasmata	Thermoplasmatales	Picrophilaceae	Picrophilus
NC_005877	Picrophilus torridus DSM 9790	Archaea	Euryarchaeota	Diaforarchaea group	Thermoplasmata	Thermoplasmatales	Picrophilaceae	Picrophilus
NC_000868	Pyrococcus abyssi GE5	Archaea	Euryarchaeota	Thermococci	Thermococcales	Thermococcaceae	Pyrococcus
NC_018092	Pyrococcus furiosus COM1	Archaea	Euryarchaeota	Thermococci	Thermococcales	Thermococcaceae	Pyrococcus
NZ_CP023154	Pyrococcus furiosus DSM 3638	Archaea	Euryarchaeota	Thermococci	Thermococcales	Thermococcaceae	Pyrococcus
NC_003413	Pyrococcus furiosus DSM 3638	Archaea	Euryarchaeota	Thermococci	Thermococcales	Thermococcaceae	Pyrococcus
NC_000961	Pyrococcus horikoshii OT3	Archaea	Euryarchaeota	Thermococci	Thermococcales	Thermococcaceae	Pyrococcus
NZ_CP010835	Pyrococcus kukulkanii	Archaea	Euryarchaeota	Thermococci	Thermococcales	Thermococcaceae	Pyrococcus
NC_015474	Pyrococcus sp. NA2	Archaea	Euryarchaeota	Thermococci	Thermococcales	Thermococcaceae	Pyrococcus	unclassified Pyrococcus
NC_017946	Pyrococcus sp. ST04	Archaea	Euryarchaeota	Thermococci	Thermococcales	Thermococcaceae	Pyrococcus	unclassified Pyrococcus
NC_015680	Pyrococcus yayanosii CH1	Archaea	Euryarchaeota	Thermococci	Thermococcales	Thermococcaceae	Pyrococcus
NZ_CP042241	Salarchaeum sp. JOR-1	Archaea	Euryarchaeota	Stenosarchaea group	Halobacteria	Halobacteriales	Halobacteriaceae	unclassified Salarchaeum
NC_021313	Salinarchaeum sp. Harcht-Bsk1	Archaea	Euryarchaeota	Stenosarchaea group	Halobacteria	Natrialbales	Natrialbaceae	Salinarchaeum	unclassified Salinarchaeum
NZ_SSNM01000010	Salinigranum halophilum	Archaea	Euryarchaeota	Stenosarchaea group	Halobacteria	Haloferacales	Halorubraceae	Salinigranum
NZ_SSNN01000010	Salinigranum halophilum	Archaea	Euryarchaeota	Stenosarchaea group	Halobacteria	Haloferacales	Halorubraceae	Salinigranum
NZ_CP026309	Salinigranum rubrum	Archaea	Euryarchaeota	Stenosarchaea group	Halobacteria	Haloferacales	Halorubraceae	Salinigranum
NZ_VTOJ01000001	Salinigranum salinum	Archaea	Euryarchaeota	Stenosarchaea group	Halobacteria	Haloferacales	Halorubraceae	Salinigranum
NZ_WOWO01000001	Salinirussus salinus	Archaea	Euryarchaeota	Stenosarchaea group	Halobacteria	Halobacteriales	Halobacteriaceae	Salinirussus
NZ_CP013050	Thermococcus barophilus	Archaea	Euryarchaeota	Thermococci	Thermococcales	Thermococcaceae	Thermococcus
NC_014804	Thermococcus barophilus MP	Archaea	Euryarchaeota	Thermococci	Thermococcales	Thermococcaceae	Thermococcus
NZ_CP015101	Thermococcus barossii	Archaea	Euryarchaeota	Thermococci	Thermococcales	Thermococcaceae	Thermococcus
NZ_CP014854	Thermococcus celer Vu 13 = JCM 8558	Archaea	Euryarchaeota	Thermococci	Thermococcales	Thermococcaceae	Thermococcus
NZ_LLYW01000001	Thermococcus celericrescens	Archaea	Euryarchaeota	Thermococci	Thermococcales	Thermococcaceae	Thermococcus
NZ_LN999010	Thermococcus chitonophagus	Archaea	Euryarchaeota	Thermococci	Thermococcales	Thermococcaceae	Thermococcus
NZ_CP015193	Thermococcus chitonophagus	Archaea	Euryarchaeota	Thermococci	Thermococcales	Thermococcaceae	Thermococcus
NZ_CP008887	Thermococcus eurythermalis	Archaea	Euryarchaeota	Thermococci	Thermococcales	Thermococcaceae	Thermococcus
NC_012804	Thermococcus gammatolerans EJ3	Archaea	Euryarchaeota	Thermococci	Thermococcales	Thermococcaceae	Thermococcus
NZ_CP014855	Thermococcus gorgonarius	Archaea	Euryarchaeota	Thermococci	Thermococcales	Thermococcaceae	Thermococcus
NZ_CP007140	Thermococcus guaymasensis DSM 11113	Archaea	Euryarchaeota	Thermococci	Thermococcales	Thermococcaceae	Thermococcus
NC_006624	Thermococcus kodakarensis KOD1	Archaea	Euryarchaeota	Thermococci	Thermococcales	Thermococcaceae	Thermococcus
NZ_FJMQ01000206	Thermococcus litoralis	Archaea	Euryarchaeota	Thermococci	Thermococcales	Thermococcaceae	Thermococcus
NC_022084	Thermococcus litoralis DSM 5473	Archaea	Euryarchaeota	Thermococci	Thermococcales	Thermococcaceae	Thermococcus
NZ_CP007264	Thermococcus nautili	Archaea	Euryarchaeota	Thermococci	Thermococcales	Thermococcaceae	Thermococcus
NC_011529	Thermococcus onnurineus NA1	Archaea	Euryarchaeota	Thermococci	Thermococcales	Thermococcaceae	Thermococcus
NZ_CP015102	Thermococcus pacificus	Archaea	Euryarchaeota	Thermococci	Thermococcales	Thermococcaceae	Thermococcus
NZ_CP006965	Thermococcus paralvinellae	Archaea	Euryarchaeota	Thermococci	Thermococcales	Thermococcaceae	Thermococcus
NZ_CP014750	Thermococcus peptonophilus	Archaea	Euryarchaeota	Thermococci	Thermococcales	Thermococcaceae	Thermococcus
NZ_CP015520	Thermococcus piezophilus	Archaea	Euryarchaeota	Thermococci	Thermococcales	Thermococcaceae	Thermococcus
NZ_CP014862	Thermococcus profundus	Archaea	Euryarchaeota	Thermococci	Thermococcales	Thermococcaceae	Thermococcus
NZ_CP015106	Thermococcus radiotolerans	Archaea	Euryarchaeota	Thermococci	Thermococcales	Thermococcaceae	Thermococcus
NC_012883	Thermococcus sibiricus MM 739	Archaea	Euryarchaeota	Thermococci	Thermococcales	Thermococcaceae	Thermococcus
NZ_CP015103	Thermococcus siculi	Archaea	Euryarchaeota	Thermococci	Thermococcales	Thermococcaceae	Thermococcus
NZ_WHIZ01000100	Thermococcus sp. 101 C5	Archaea	Euryarchaeota	Thermococci	Thermococcales	Thermococcaceae	Thermococcus	unclassified Thermococcus
NZ_SNUU01000001	Thermococcus sp. 18S1	Archaea	Euryarchaeota	Thermococci	Thermococcales	Thermococcaceae	Thermococcus	unclassified Thermococcus
NZ_SNUS01000009	Thermococcus sp. 21S9	Archaea	Euryarchaeota	Thermococci	Thermococcales	Thermococcaceae	Thermococcus	unclassified Thermococcus
NZ_CP012200	Thermococcus sp. 2319x1	Archaea	Euryarchaeota	Thermococci	Thermococcales	Thermococcaceae	Thermococcus	unclassified Thermococcus
NC_015865	Thermococcus sp. 4557	Archaea	Euryarchaeota	Thermococci	Thermococcales	Thermococcaceae	Thermococcus	unclassified Thermococcus
NZ_CP021848	Thermococcus sp. 5-4	Archaea	Euryarchaeota	Thermococci	Thermococcales	Thermococcaceae	Thermococcus	unclassified Thermococcus
NZ_SNUV01000009	Thermococcus sp. 9N3	Archaea	Euryarchaeota	Thermococci	Thermococcales	Thermococcaceae	Thermococcus	unclassified Thermococcus
NC_016051	Thermococcus sp. AM4	Archaea	Euryarchaeota	Thermococci	Thermococcales	Thermococcaceae	Thermococcus	unclassified Thermococcus
NZ_SNUR01000009	Thermococcus sp. Bubb.Bath	Archaea	Euryarchaeota	Thermococci	Thermococcales	Thermococcaceae	Thermococcus	unclassified Thermococcus
NZ_JXCG01000001	Thermococcus sp. EP1	Archaea	Euryarchaeota	Thermococci	Thermococcales	Thermococcaceae	Thermococcus	unclassified Thermococcus
NZ_SNUP01000099	Thermococcus sp. ES12	Archaea	Euryarchaeota	Thermococci	Thermococcales	Thermococcaceae	Thermococcus	unclassified Thermococcus
NZ_LT900021	Thermococcus sp. EXT12c	Archaea	Euryarchaeota	Thermococci	Thermococcales	Thermococcaceae	Thermococcus	unclassified Thermococcus
NZ_SNUN01000010	Thermococcus sp. GR5	Archaea	Euryarchaeota	Thermococci	Thermococcales	Thermococcaceae	Thermococcus	unclassified Thermococcus
NZ_SNUM01000001	Thermococcus sp. GR6	Archaea	Euryarchaeota	Thermococci	Thermococcales	Thermococcaceae	Thermococcus	unclassified Thermococcus
NZ_CP040846	Thermococcus sp. IOH1	Archaea	Euryarchaeota	Thermococci	Thermococcales	Thermococcaceae	Thermococcus	unclassified Thermococcus
NZ_SNUK01000010	Thermococcus sp. JdF3	Archaea	Euryarchaeota	Thermococci	Thermococcales	Thermococcaceae	Thermococcus	unclassified Thermococcus
NZ_SNUJ01000009	Thermococcus sp. LS1	Archaea	Euryarchaeota	Thermococci	Thermococcales	Thermococcaceae	Thermococcus	unclassified Thermococcus
NZ_SNUI01000010	Thermococcus sp. LS2	Archaea	Euryarchaeota	Thermococci	Thermococcales	Thermococcaceae	Thermococcus	unclassified Thermococcus
NZ_SNUH01000096	Thermococcus sp. M36	Archaea	Euryarchaeota	Thermococci	Thermococcales	Thermococcaceae	Thermococcus	unclassified Thermococcus
NZ_SNUG01000010	Thermococcus sp. M39	Archaea	Euryarchaeota	Thermococci	Thermococcales	Thermococcaceae	Thermococcus	unclassified Thermococcus
NZ_SNUF01000009	Thermococcus sp. MAR1	Archaea	Euryarchaeota	Thermococci	Thermococcales	Thermococcaceae	Thermococcus	unclassified Thermococcus
NZ_SNUE01000099	Thermococcus sp. MV5	Archaea	Euryarchaeota	Thermococci	Thermococcales	Thermococcaceae	Thermococcus	unclassified Thermococcus
NZ_CP015104	Thermococcus sp. P6	Archaea	Euryarchaeota	Thermococci	Thermococcales	Thermococcaceae	Thermococcus	unclassified Thermococcus
NZ_KE387145	Thermococcus sp. PK	Archaea	Euryarchaeota	Thermococci	Thermococcales	Thermococcaceae	Thermococcus	unclassified Thermococcus
NZ_CP041932	Thermococcus sp. SY113	Archaea	Euryarchaeota	Thermococci	Thermococcales	Thermococcaceae	Thermococcus	unclassified Thermococcus
NZ_FOIW01000003	Thermococcus thioreducens	Archaea	Euryarchaeota	Thermococci	Thermococcales	Thermococcaceae	Thermococcus
NZ_CP015105	Thermococcus thioreducens	Archaea	Euryarchaeota	Thermococci	Thermococcales	Thermococcaceae	Thermococcus
NZ_LIXN01000001	Thermococcus thioreducens	Archaea	Euryarchaeota	Thermococci	Thermococcales	Thermococcaceae	Thermococcus
NZ_AJLF01000001	Thermococcus zilligii AN1	Archaea	Euryarchaeota	Thermococci	Thermococcales	Thermococcaceae	Thermococcus
NZ_BBCP01000001	Thermogymnomonas acidicola JCM 13583	Archaea	Euryarchaeota	Diaforarchaea group	Thermoplasmata	Thermoplasmatales	Thermogymnomonas
NC_002578	Thermoplasma acidophilum DSM 1728	Archaea	Euryarchaeota	Diaforarchaea group	Thermoplasmata	Thermoplasmatales	Thermoplasmataceae	Thermoplasma
NZ_QJSM01000001	Thermoplasma sp. Kam2015	Archaea	Euryarchaeota	Diaforarchaea group	Thermoplasmata	Thermoplasmatales	Thermoplasmataceae	Thermoplasma	unclassified Thermoplasma
NC_002689	Thermoplasma volcanium GSS1	Archaea	Euryarchaeota	Diaforarchaea group	Thermoplasmata	Thermoplasmatales	Thermoplasmataceae	Thermoplasma
NC_020892	Thermoplasmatales archaeon BRNA1	Archaea	Euryarchaeota	Diaforarchaea group	Thermoplasmata	Thermoplasmatales
NZ_AHJG01000343	Candidatus Nitrosarchaeum limnium BG20	Archaea	Thaumarchaeota	Nitrosopumilales	Nitrosopumilaceae	Nitrosarchaeum
NZ_LT981265	Candidatus Nitrosocaldus cavascurensis	Archaea	Thaumarchaeota	Nitrososphaeria	Candidatus Nitrosocaldales	Candidatus Nitrosocaldaceae	Candidatus Nitrosocaldus
NZ_CP024014	Candidatus Nitrosocaldus islandicus	Archaea	Thaumarchaeota	Nitrososphaeria	Candidatus Nitrosocaldales	Candidatus Nitrosocaldaceae	Candidatus Nitrosocaldus
NZ_ML675578	Candidatus Nitrosocosmicus arcticus	Archaea	Thaumarchaeota	Nitrososphaeria	Nitrososphaerales	Nitrososphaeraceae	Candidatus Nitrosocosmicus
NZ_CP017922	Candidatus Nitrosocosmicus exaquare	Archaea	Thaumarchaeota	Nitrososphaeria	Nitrososphaerales	Nitrososphaeraceae	Candidatus Nitrosocosmicus
NZ_LR216287	Candidatus Nitrosocosmicus franklandus	Archaea	Thaumarchaeota	Nitrososphaeria	Nitrososphaerales	Nitrososphaeraceae	Candidatus Nitrosocosmicus
NZ_SRPK01000005	Candidatus Nitrosocosmicus sp. SS	Archaea	Thaumarchaeota	Nitrososphaeria	Nitrososphaerales	Nitrososphaeraceae	Candidatus Nitrosocosmicus	unclassified Candidatus Nitrosocosmicus
NZ_CP021324	Candidatus Nitrosomarinus catalina	Archaea	Thaumarchaeota	Nitrosopumilales	Nitrosopumilaceae	Candidatus Nitrosomarinus
NZ_LXWN01000001	Candidatus Nitrosopelagicus brevis	Archaea	Thaumarchaeota	unclassified Thaumarchaeota
NZ_CP007026	Candidatus Nitrosopelagicus brevis	Archaea	Thaumarchaeota	unclassified Thaumarchaeota
NC_018655	Candidatus Nitrosopumilus koreensis AR1	Archaea	Thaumarchaeota	Nitrosopumilales	Nitrosopumilaceae	Nitrosopumilus
NZ_AEXL02000171	Candidatus Nitrosopumilus salaria BD31	Archaea	Thaumarchaeota	Nitrosopumilales	Nitrosopumilaceae	Nitrosopumilus
NC_018656	Candidatus Nitrosopumilus sediminis	Archaea	Thaumarchaeota	Nitrosopumilales	Nitrosopumilaceae	Nitrosopumilus
NZ_BGKI01000001	Candidatus Nitrosopumilus sp. NM25	Archaea	Thaumarchaeota	Nitrosopumilales	Nitrosopumilaceae	Nitrosopumilus
NZ_CP035425	Candidatus Nitrosopumilus sp. SW	Archaea	Thaumarchaeota	Nitrosopumilales	Nitrosopumilaceae	Nitrosopumilus
NZ_CP007174	Candidatus Nitrososphaera evergladensis SR1	Archaea	Thaumarchaeota	Nitrososphaeria	Nitrososphaerales	Nitrososphaeraceae	Nitrososphaera
NC_018719	Candidatus Nitrososphaera gargensis Ga9.2	Archaea	Thaumarchaeota	Nitrososphaeria	Nitrososphaerales	Nitrososphaeraceae	Nitrososphaera
NZ_FUYK01000019	Candidatus Nitrosotalea bavarica	Archaea	Thaumarchaeota	unclassified Thaumarchaeota	Candidatus Nitrosotalea
NZ_LN890280	Candidatus Nitrosotalea devanaterra	Archaea	Thaumarchaeota	unclassified Thaumarchaeota	Candidatus Nitrosotalea
NZ_LT841358	Candidatus Nitrosotalea okcheonensis	Archaea	Thaumarchaeota	unclassified Thaumarchaeota	Candidatus Nitrosotalea
NZ_FRFC01000010	Candidatus Nitrosotalea sinensis	Archaea	Thaumarchaeota	unclassified Thaumarchaeota	Candidatus Nitrosotalea
NZ_CP024808	Candidatus Nitrosotenuis aquarius	Archaea	Thaumarchaeota	unclassified Thaumarchaeota	Candidatus Nitrosotenuis
NZ_AVSQ01000001	Candidatus Nitrosotenuis chungbukensis	Archaea	Thaumarchaeota	unclassified Thaumarchaeota	Candidatus Nitrosotenuis
NZ_CBTY010000001	Candidatus Nitrosotenuis uzonensis	Archaea	Thaumarchaeota	unclassified Thaumarchaeota	Candidatus Nitrosotenuis
NZ_AFPU01000001	Nitrosarchaeum koreense MY1	Archaea	Thaumarchaeota	Nitrosopumilales	Nitrosopumilaceae	Nitrosarchaeum
NZ_CP011070	Nitrosopumilus adriaticus	Archaea	Thaumarchaeota	Nitrosopumilales	Nitrosopumilaceae	Nitrosopumilus
NC_010085	Nitrosopumilus maritimus SCM1	Archaea	Thaumarchaeota	Nitrosopumilales	Nitrosopumilaceae	Nitrosopumilus
NZ_CP010868	Nitrosopumilus piranensis	Archaea	Thaumarchaeota	Nitrosopumilales	Nitrosopumilaceae	Nitrosopumilus
NZ_AJVJ01000001	Nitrosopumilus sp. AR	Archaea	Thaumarchaeota	Nitrosopumilales	Nitrosopumilaceae	Nitrosopumilus	unclassified Nitrosopumilus
NZ_LQMW01000008	Nitrosopumilus sp. Nsub	Archaea	Thaumarchaeota	Nitrosopumilales	Nitrosopumilaceae	Nitrosopumilus	unclassified Nitrosopumilus
NZ_AJVI01000001	Nitrosopumilus sp. SJ	Archaea	Thaumarchaeota	Nitrosopumilales	Nitrosopumilaceae	Nitrosopumilus	unclassified Nitrosopumilus
NZ_CP007536	Nitrososphaera viennensis EN76	Archaea	Thaumarchaeota	Nitrososphaeria	Nitrososphaerales	Nitrososphaeraceae	Nitrososphaera
NZ_QLTN01000001	Thaumarchaeota archaeon SCGC AC-337_F14	Archaea	Thaumarchaeota	unclassified Thaumarchaeota
NZ_NIGF01000001	Abditibacterium utsteinense	Bacteria	Abditibacteriota	Abditibacteria	Abditibacteriales	Abitibacteriaceae	Abditibacterium
NZ_SDMK01000001	Acidipila dinghuensis	Bacteria	Acidobacteria	Acidobacteriales	Acidobacteriaceae	Acidipila
NZ_SMGK01000001	Acidipila rosea	Bacteria	Acidobacteria	Acidobacteriales	Acidobacteriaceae	Acidipila
NZ_QVQT01000001	Acidipila sp. 4G-K13	Bacteria	Acidobacteria	Acidobacteriales	Acidobacteriaceae	Acidipila	unclassified Acidipila
NZ_QWEV01000001	Acidipila sp. EB88	Bacteria	Acidobacteria	Acidobacteriales	Acidobacteriaceae	Acidipila	unclassified Acidipila
NZ_CP030840	Acidisarcina polymorpha	Bacteria	Acidobacteria	Acidobacteriales	Acidobacteriaceae	Acidisarcina
NZ_JHVA01000001	Acidobacteriaceae bacterium KBS 146	Bacteria	Acidobacteria	Acidobacteriales	Acidobacteriaceae
NZ_KB906733	Acidobacteriaceae bacterium KBS 83	Bacteria	Acidobacteria	Acidobacteriales	Acidobacteriaceae
NZ_KB906754	Acidobacteriaceae bacterium KBS 89	Bacteria	Acidobacteria	Acidobacteriales	Acidobacteriaceae
NZ_KB906767	Acidobacteriaceae bacterium KBS 96	Bacteria	Acidobacteria	Acidobacteriales	Acidobacteriaceae
NZ_ATWD01000001	Acidobacteriaceae bacterium TAA 166	Bacteria	Acidobacteria	Acidobacteriales	Acidobacteriaceae
NZ_KK211173	Acidobacteriaceae bacterium URHE0068	Bacteria	Acidobacteria	Acidobacteriales	Acidobacteriaceae
NZ_JIAL01000001	Acidobacterium ailaaui	Bacteria	Acidobacteria	Acidobacteriales	Acidobacteriaceae	Acidobacterium
NC_012483	Acidobacterium capsulatum ATCC 51196	Bacteria	Acidobacteria	Acidobacteriales	Acidobacteriaceae	Acidobacterium
NZ_LMUM01000038	Acidobacterium sp. S8	Bacteria	Acidobacteria	Acidobacteriales	Acidobacteriaceae	Acidobacterium	unclassified Acidobacterium
NZ_JNIF01000001	Bryobacter aggregatus MPL3	Bacteria	Acidobacteria	Bryobacterales	Bryobacteraceae	Bryobacter
NC_008009	Candidatus Koribacter versatilis Ellin345	Bacteria	Acidobacteria	Acidobacteriales	Acidobacteriaceae	Candidatus Koribacter
NC_008536	Candidatus Solibacter usitatus Ellin6076	Bacteria	Acidobacteria	Bryobacterales	Solibacteraceae	Candidatus Solibacter
NZ_OKRF01000528	Candidatus Sulfopaludibacter sp. SbA3	Bacteria	Acidobacteria	Bryobacterales	Solibacteraceae	Candidatus Sulfopaludibacter	unclassified Candidatus Sulfopaludibacter
NZ_OMOG01000786	Candidatus Sulfopaludibacter sp. SbA4	Bacteria	Acidobacteria	Bryobacterales	Solibacteraceae	Candidatus Sulfopaludibacter	unclassified Candidatus Sulfopaludibacter
NZ_OKRH01000137	Candidatus Sulfopaludibacter sp. SbA6	Bacteria	Acidobacteria	Bryobacterales	Solibacteraceae	Candidatus Sulfopaludibacter	unclassified Candidatus Sulfopaludibacter
NZ_OMOD01000197	Candidatus Sulfotelmatobacter kueseliae	Bacteria	Acidobacteria	Acidobacteriales	Acidobacteriaceae	Candidatus Sulfotelmatobacter
NZ_OKRE01000204	Candidatus Sulfotelmatobacter sp. SbA7	Bacteria	Acidobacteria	Acidobacteriales	Acidobacteriaceae	Candidatus Sulfotelmatobacter	unclassified Candidatus Sulfotelmatobacter
NZ_OKRB01000160	Candidatus Sulfotelmatomonas gaucii	Bacteria	Acidobacteria	Acidobacteriales	Acidobacteriaceae	Candidatus Sulfotelmatomonas
NZ_LMXM01000006	Chloracidobacterium thermophilum	Bacteria	Acidobacteria	Blastocatellia	Chloracidobacterium
NC_016024	Chloracidobacterium thermophilum B	Bacteria	Acidobacteria	Blastocatellia	Chloracidobacterium
NZ_RSDW01000001	Edaphobacter aggregans	Bacteria	Acidobacteria	Acidobacteriales	Acidobacteriaceae	Edaphobacter
NZ_JQKI01000001	Edaphobacter aggregans DSM 19364	Bacteria	Acidobacteria	Acidobacteriales	Acidobacteriaceae	Edaphobacter
NZ_RBIF01000001	Edaphobacter dinghuensis	Bacteria	Acidobacteria	Acidobacteriales	Acidobacteriaceae	Edaphobacter
NZ_SHKW01000001	Edaphobacter modestus	Bacteria	Acidobacteria	Acidobacteriales	Acidobacteriaceae	Edaphobacter
NZ_CP048114	Edaphobacter sp. 12200R-103	Bacteria	Acidobacteria	Acidobacteriales	Acidobacteriaceae	Edaphobacter	unclassified Edaphobacter
NZ_KE386810	Geothrix fermentans DSM 14018	Bacteria	Acidobacteria	Holophagae	Holophagales	Holophagaceae	Geothrix
NC_016631	Granulicella mallensis MP5ACTX8	Bacteria	Acidobacteria	Acidobacteriales	Acidobacteriaceae	Granulicella
NZ_FOZL01000003	Granulicella pectinivorans	Bacteria	Acidobacteria	Acidobacteriales	Acidobacteriaceae	Granulicella
NZ_FZOU01000024	Granulicella rosea	Bacteria	Acidobacteria	Acidobacteriales	Acidobacteriaceae	Granulicella
NZ_RDSM01000010	Granulicella sibirica	Bacteria	Acidobacteria	Acidobacteriales	Acidobacteriaceae	Granulicella
NZ_RJKT01000001	Granulicella sp. GAS466	Bacteria	Acidobacteria	Acidobacteriales	Acidobacteriaceae	Granulicella	unclassified Granulicella
NZ_LMUT01000008	Granulicella sp. L46	Bacteria	Acidobacteria	Acidobacteriales	Acidobacteriaceae	Granulicella	unclassified Granulicella
NZ_LMUS01000008	Granulicella sp. L56	Bacteria	Acidobacteria	Acidobacteriales	Acidobacteriaceae	Granulicella	unclassified Granulicella
NZ_LMUR01000006	Granulicella sp. L60	Bacteria	Acidobacteria	Acidobacteriales	Acidobacteriaceae	Granulicella	unclassified Granulicella
NZ_LMUH01000010	Granulicella sp. S156	Bacteria	Acidobacteria	Acidobacteriales	Acidobacteriaceae	Granulicella	unclassified Granulicella
NZ_LMUD01000009	Granulicella sp. S190	Bacteria	Acidobacteria	Acidobacteriales	Acidobacteriaceae	Granulicella	unclassified Granulicella
NZ_CP042596	Granulicella sp. WH15	Bacteria	Acidobacteria	Acidobacteriales	Acidobacteriaceae	Granulicella	unclassified Granulicella
NC_015064	Granulicella tundricola MP5ACTX9	Bacteria	Acidobacteria	Acidobacteriales	Acidobacteriaceae	Granulicella
NZ_KI912268	Holophaga foetida DSM 6591	Bacteria	Acidobacteria	Holophagae	Holophagales	Holophagaceae	Holophaga
NZ_CP015136	Luteitalea pratensis	Bacteria	Acidobacteria	Vicinamibacteria	Vicinamibacteraceae	Luteitalea
NZ_CBXV010000001	Pyrinomonas methylaliphatogenes	Bacteria	Acidobacteria	Blastocatellia	Blastocatellales	Pyrinomonadaceae	Pyrinomonas
NZ_LBHJ01000001	Silvibacterium bohemicum	Bacteria	Acidobacteria	Acidobacteriales	Acidobacteriaceae	Silvibacterium
NZ_LAIJ01000001	Terracidiphilus gabretensis	Bacteria	Acidobacteria	Acidobacteriales	Acidobacteriaceae	Terracidiphilus
NZ_CP042806	Terriglobus albidus	Bacteria	Acidobacteria	Acidobacteriales	Acidobacteriaceae	Terriglobus
NZ_LT629690	Terriglobus roseus	Bacteria	Acidobacteria	Acidobacteriales	Acidobacteriaceae	Terriglobus
NC_018014	Terriglobus roseus DSM 18391	Bacteria	Acidobacteria	Acidobacteriales	Acidobacteriaceae	Terriglobus
NC_014963	Terriglobus saanensis SP1PR4	Bacteria	Acidobacteria	Acidobacteriales	Acidobacteriaceae	Terriglobus
NZ_JUGR01000001	Terriglobus sp. TAA 43	Bacteria	Acidobacteria	Acidobacteriales	Acidobacteriaceae	Terriglobus	unclassified Terriglobus
NZ_JMFG01000001	Thermoanaerobaculum aquaticum	Bacteria	Acidobacteria	Thermoanaerobaculia	Thermoanaerobaculales	Thermoanaerobaculaceae	Thermoanaerobaculum
NZ_VANK01000010	Acidobacteria bacterium AB60	Bacteria	Acidobacteria
NZ_OKRG01000127	Acidobacteriia bacterium SbA2	Bacteria	Acidobacteria
NZ_KE387030	[Actinopolyspora] iraqiensis IQ-H1	Bacteria	Actinobacteria	Pseudonocardiales	Pseudonocardiaceae	Saccharomonospora
CP011309	[Brevibacterium] flavum	Bacteria	Actinobacteria	Corynebacteriales	Corynebacteriaceae	Corynebacterium
NZ_CP011309	[Brevibacterium] flavum	Bacteria	Actinobacteria	Corynebacteriales	Corynebacteriaceae	Corynebacterium
CP004046	[Brevibacterium] flavum ZL-1	Bacteria	Actinobacteria	Corynebacteriales	Corynebacteriaceae	Corynebacterium
NZ_CP004046	[Brevibacterium] flavum ZL-1	Bacteria	Actinobacteria	Corynebacteriales	Corynebacteriaceae	Corynebacterium
NFIE01000001	[Collinsella] massiliensis	Bacteria	Actinobacteria	Coriobacteriia	Coriobacteriales	Coriobacteriaceae	Enorma
c00001_NZ_JAAA..	[Micrococcus luteus] ATCC 49442	Bacteria	Actinobacteria	Micrococcales	Micrococcaceae	Pseudarthrobacter
NZ_CP034383	[Mycobacterium] chelonae subsp. chelonae	Bacteria	Actinobacteria	Corynebacteriales	Mycobacteriaceae	Mycobacteroides
CP031516	[Mycobacterium] chelonae subsp. gwanakae	Bacteria	Actinobacteria	Corynebacteriales	Mycobacteriaceae	Mycobacteroides
NZ_CP031516	[Mycobacterium] chelonae subsp. gwanakae	Bacteria	Actinobacteria	Corynebacteriales	Mycobacteriaceae	Mycobacteroides
AP018165	[Mycobacterium] stephanolepidis	Bacteria	Actinobacteria	Corynebacteriales	Mycobacteriaceae	Mycobacteroides
NZ_AP018165	[Mycobacterium] stephanolepidis	Bacteria	Actinobacteria	Corynebacteriales	Mycobacteriaceae	Mycobacteroides
PCZR01000001	[Propionibacterium] humerusii	Bacteria	Actinobacteria	Propionibacteriales	Propionibacteriaceae	Cutibacterium
NZ_UWOQ01000012	[Propionibacterium] humerusii	Bacteria	Actinobacteria	Propionibacteriales	Propionibacteriaceae	Cutibacterium
GL384114	[Propionibacterium] humerusii HL037PA2	Bacteria	Actinobacteria	Propionibacteriales	Propionibacteriaceae	Cutibacterium
NZ_GL384114	[Propionibacterium] humerusii HL037PA2	Bacteria	Actinobacteria	Propionibacteriales	Propionibacteriaceae	Cutibacterium
GL384476	[Propionibacterium] humerusii HL037PA3	Bacteria	Actinobacteria	Propionibacteriales	Propionibacteriaceae	Cutibacterium
NZ_GL384476	[Propionibacterium] humerusii HL037PA3	Bacteria	Actinobacteria	Propionibacteriales	Propionibacteriaceae	Cutibacterium
GL383168	[Propionibacterium] humerusii HL044PA1	Bacteria	Actinobacteria	Propionibacteriales	Propionibacteriaceae	Cutibacterium
NZ_GL383168	[Propionibacterium] humerusii HL044PA1	Bacteria	Actinobacteria	Propionibacteriales	Propionibacteriaceae	Cutibacterium
AFAM01000020	[Propionibacterium] humerusii P08	Bacteria	Actinobacteria	Propionibacteriales	Propionibacteriaceae	Cutibacterium
NZ_AFAM01000022	[Propionibacterium] humerusii P08	Bacteria	Actinobacteria	Propionibacteriales	Propionibacteriaceae	Cutibacterium
PCZS01000001	[Propionibacterium] namnetense	Bacteria	Actinobacteria	Propionibacteriales	Propionibacteriaceae	Cutibacterium
NZ_OPYJ01000038	[Propionibacterium] namnetense	Bacteria	Actinobacteria	Propionibacteriales	Propionibacteriaceae	Cutibacterium
NZ_LWHO01000002	[Propionibacterium] namnetense	Bacteria	Actinobacteria	Propionibacteriales	Propionibacteriaceae	Cutibacterium
AFUN01000050	[Propionibacterium] namnetense SK182B-JCVI	Bacteria	Actinobacteria	Propionibacteriales	Propionibacteriaceae	Cutibacterium
NZ_AFUN01000050	[Propionibacterium] namnetense SK182B-JCVI	Bacteria	Actinobacteria	Propionibacteriales	Propionibacteriaceae	Cutibacterium
NZ_BCSO01000001	[Zimmermannella] alba NBRC 15616	Bacteria	Actinobacteria	Micrococcales	Microbacteriaceae	Pseudoclavibacter
NZ_BCSP01000001	[Zimmermannella] bifida NBRC 103089	Bacteria	Actinobacteria	Micrococcales	Microbacteriaceae	Pseudoclavibacter
NZ_KB907074	[Zimmermannella] faecalis ATCC 13722	Bacteria	Actinobacteria	Micrococcales	Microbacteriaceae	Pseudoclavibacter
NZ_AQXM01000001	Acaricomes phytoseiuli DSM 14247	Bacteria	Actinobacteria	Micrococcales	Micrococcaceae	Acaricomes
VFNC01000001	Achromobacter sp. SLBN-14	Bacteria	Actinobacteria	Streptomycetales	Streptomycetaceae	Streptomyces
VYCW01000030	Acidimicrobiaceae bacterium	Bacteria	Actinobacteria	Acidimicrobiia	Acidimicrobiales	Acidimicrobiaceae
VYCM01000125	Acidimicrobiaceae bacterium	Bacteria	Actinobacteria	Acidimicrobiia	Acidimicrobiales	Acidimicrobiaceae
VYCJ01000056	Acidimicrobiaceae bacterium	Bacteria	Actinobacteria	Acidimicrobiia	Acidimicrobiales	Acidimicrobiaceae
VYCD01000313	Acidimicrobiaceae bacterium	Bacteria	Actinobacteria	Acidimicrobiia	Acidimicrobiales	Acidimicrobiaceae
VYCE01000113	Acidimicrobiaceae bacterium	Bacteria	Actinobacteria	Acidimicrobiia	Acidimicrobiales	Acidimicrobiaceae
VYBW01000068	Acidimicrobiaceae bacterium	Bacteria	Actinobacteria	Acidimicrobiia	Acidimicrobiales	Acidimicrobiaceae
VYBO01000043	Acidimicrobiaceae bacterium	Bacteria	Actinobacteria	Acidimicrobiia	Acidimicrobiales	Acidimicrobiaceae
VYBM01000279	Acidimicrobiaceae bacterium	Bacteria	Actinobacteria	Acidimicrobiia	Acidimicrobiales	Acidimicrobiaceae
VYBC01000019	Acidimicrobiaceae bacterium	Bacteria	Actinobacteria	Acidimicrobiia	Acidimicrobiales	Acidimicrobiaceae
VYAG01000069	Acidimicrobiaceae bacterium	Bacteria	Actinobacteria	Acidimicrobiia	Acidimicrobiales	Acidimicrobiaceae
VYAC01000249	Acidimicrobiaceae bacterium	Bacteria	Actinobacteria	Acidimicrobiia	Acidimicrobiales	Acidimicrobiaceae
VYAB01000407	Acidimicrobiaceae bacterium	Bacteria	Actinobacteria	Acidimicrobiia	Acidimicrobiales	Acidimicrobiaceae
VXZC01000092	Acidimicrobiaceae bacterium	Bacteria	Actinobacteria	Acidimicrobiia	Acidimicrobiales	Acidimicrobiaceae
VXYP01000114	Acidimicrobiaceae bacterium	Bacteria	Actinobacteria	Acidimicrobiia	Acidimicrobiales	Acidimicrobiaceae
VXYK01000047	Acidimicrobiaceae bacterium	Bacteria	Actinobacteria	Acidimicrobiia	Acidimicrobiales	Acidimicrobiaceae
VXXZ01000073	Acidimicrobiaceae bacterium	Bacteria	Actinobacteria	Acidimicrobiia	Acidimicrobiales	Acidimicrobiaceae
VXXY01000229	Acidimicrobiaceae bacterium	Bacteria	Actinobacteria	Acidimicrobiia	Acidimicrobiales	Acidimicrobiaceae
VXXT01000024	Acidimicrobiaceae bacterium	Bacteria	Actinobacteria	Acidimicrobiia	Acidimicrobiales	Acidimicrobiaceae
VXXL01000055	Acidimicrobiaceae bacterium	Bacteria	Actinobacteria	Acidimicrobiia	Acidimicrobiales	Acidimicrobiaceae
VXWY01000163	Acidimicrobiaceae bacterium	Bacteria	Actinobacteria	Acidimicrobiia	Acidimicrobiales	Acidimicrobiaceae
VXWX01000092	Acidimicrobiaceae bacterium	Bacteria	Actinobacteria	Acidimicrobiia	Acidimicrobiales	Acidimicrobiaceae
VXVY01000071	Acidimicrobiaceae bacterium	Bacteria	Actinobacteria	Acidimicrobiia	Acidimicrobiales	Acidimicrobiaceae
VXVS01000053	Acidimicrobiaceae bacterium	Bacteria	Actinobacteria	Acidimicrobiia	Acidimicrobiales	Acidimicrobiaceae
VXVO01000195	Acidimicrobiaceae bacterium	Bacteria	Actinobacteria	Acidimicrobiia	Acidimicrobiales	Acidimicrobiaceae
VXUU01000008	Acidimicrobiaceae bacterium	Bacteria	Actinobacteria	Acidimicrobiia	Acidimicrobiales	Acidimicrobiaceae
VXUM01000101	Acidimicrobiaceae bacterium	Bacteria	Actinobacteria	Acidimicrobiia	Acidimicrobiales	Acidimicrobiaceae
VXUJ01000143	Acidimicrobiaceae bacterium	Bacteria	Actinobacteria	Acidimicrobiia	Acidimicrobiales	Acidimicrobiaceae
VXTM01000001	Acidimicrobiaceae bacterium	Bacteria	Actinobacteria	Acidimicrobiia	Acidimicrobiales	Acidimicrobiaceae
VXTL01000001	Acidimicrobiaceae bacterium	Bacteria	Actinobacteria	Acidimicrobiia	Acidimicrobiales	Acidimicrobiaceae
VXRU01000010	Acidimicrobiaceae bacterium	Bacteria	Actinobacteria	Acidimicrobiia	Acidimicrobiales	Acidimicrobiaceae
VXQR01000053	Acidimicrobiaceae bacterium	Bacteria	Actinobacteria	Acidimicrobiia	Acidimicrobiales	Acidimicrobiaceae
VXQD01000165	Acidimicrobiaceae bacterium	Bacteria	Actinobacteria	Acidimicrobiia	Acidimicrobiales	Acidimicrobiaceae
VXQC01000190	Acidimicrobiaceae bacterium	Bacteria	Actinobacteria	Acidimicrobiia	Acidimicrobiales	Acidimicrobiaceae
VXPV01000143	Acidimicrobiaceae bacterium	Bacteria	Actinobacteria	Acidimicrobiia	Acidimicrobiales	Acidimicrobiaceae
VXPB01000257	Acidimicrobiaceae bacterium	Bacteria	Actinobacteria	Acidimicrobiia	Acidimicrobiales	Acidimicrobiaceae
VXNU01000058	Acidimicrobiaceae bacterium	Bacteria	Actinobacteria	Acidimicrobiia	Acidimicrobiales	Acidimicrobiaceae
VXNG01000270	Acidimicrobiaceae bacterium	Bacteria	Actinobacteria	Acidimicrobiia	Acidimicrobiales	Acidimicrobiaceae
VXMW01000213	Acidimicrobiaceae bacterium	Bacteria	Actinobacteria	Acidimicrobiia	Acidimicrobiales	Acidimicrobiaceae
VXMY01000070	Acidimicrobiaceae bacterium	Bacteria	Actinobacteria	Acidimicrobiia	Acidimicrobiales	Acidimicrobiaceae
VXMA01000044	Acidimicrobiaceae bacterium	Bacteria	Actinobacteria	Acidimicrobiia	Acidimicrobiales	Acidimicrobiaceae
VYGG01000164	Acidimicrobiaceae bacterium	Bacteria	Actinobacteria	Acidimicrobiia	Acidimicrobiales	Acidimicrobiaceae
VYGF01000346	Acidimicrobiaceae bacterium	Bacteria	Actinobacteria	Acidimicrobiia	Acidimicrobiales	Acidimicrobiaceae
VYFR01000050	Acidimicrobiaceae bacterium	Bacteria	Actinobacteria	Acidimicrobiia	Acidimicrobiales	Acidimicrobiaceae
VYFQ01000012	Acidimicrobiaceae bacterium	Bacteria	Actinobacteria	Acidimicrobiia	Acidimicrobiales	Acidimicrobiaceae
VYEP01000031	Acidimicrobiaceae bacterium	Bacteria	Actinobacteria	Acidimicrobiia	Acidimicrobiales	Acidimicrobiaceae
VYDP01000021	Acidimicrobiaceae bacterium	Bacteria	Actinobacteria	Acidimicrobiia	Acidimicrobiales	Acidimicrobiaceae
VFMC01000319	Acidimicrobiaceae bacterium	Bacteria	Actinobacteria	Acidimicrobiia	Acidimicrobiales	Acidimicrobiaceae
DPMC01000136	Acidimicrobiaceae bacterium	Bacteria	Actinobacteria	Acidimicrobiia	Acidimicrobiales	Acidimicrobiaceae
DPLP01000041	Acidimicrobiaceae bacterium	Bacteria	Actinobacteria	Acidimicrobiia	Acidimicrobiales	Acidimicrobiaceae
DPLF01000094	Acidimicrobiaceae bacterium	Bacteria	Actinobacteria	Acidimicrobiia	Acidimicrobiales	Acidimicrobiaceae
BGOG01000001	Acidimicrobiaceae bacterium	Bacteria	Actinobacteria	Acidimicrobiia	Acidimicrobiales	Acidimicrobiaceae
DMTU01000060	Acidimicrobiaceae bacterium	Bacteria	Actinobacteria	Acidimicrobiia	Acidimicrobiales	Acidimicrobiaceae
DNID01000008	Acidimicrobiaceae bacterium	Bacteria	Actinobacteria	Acidimicrobiia	Acidimicrobiales	Acidimicrobiaceae
DNIH01000211	Acidimicrobiaceae bacterium	Bacteria	Actinobacteria	Acidimicrobiia	Acidimicrobiales	Acidimicrobiaceae
DNIA01000258	Acidimicrobiaceae bacterium	Bacteria	Actinobacteria	Acidimicrobiia	Acidimicrobiales	Acidimicrobiaceae
DNHZ01000062	Acidimicrobiaceae bacterium	Bacteria	Actinobacteria	Acidimicrobiia	Acidimicrobiales	Acidimicrobiaceae
DNHM01000423	Acidimicrobiaceae bacterium	Bacteria	Actinobacteria	Acidimicrobiia	Acidimicrobiales	Acidimicrobiaceae
DNGU01000189	Acidimicrobiaceae bacterium	Bacteria	Actinobacteria	Acidimicrobiia	Acidimicrobiales	Acidimicrobiaceae
DNGR01000150	Acidimicrobiaceae bacterium	Bacteria	Actinobacteria	Acidimicrobiia	Acidimicrobiales	Acidimicrobiaceae
DNEM01000200	Acidimicrobiaceae bacterium	Bacteria	Actinobacteria	Acidimicrobiia	Acidimicrobiales	Acidimicrobiaceae
DNJP01000079	Acidimicrobiaceae bacterium	Bacteria	Actinobacteria	Acidimicrobiia	Acidimicrobiales	Acidimicrobiaceae
DNZU01000079	Acidimicrobiaceae bacterium	Bacteria	Actinobacteria	Acidimicrobiia	Acidimicrobiales	Acidimicrobiaceae
DNYP01000127	Acidimicrobiaceae bacterium	Bacteria	Actinobacteria	Acidimicrobiia	Acidimicrobiales	Acidimicrobiaceae
DNUK01000361	Acidimicrobiaceae bacterium	Bacteria	Actinobacteria	Acidimicrobiia	Acidimicrobiales	Acidimicrobiaceae
DONI01000085	Acidimicrobiaceae bacterium	Bacteria	Actinobacteria	Acidimicrobiia	Acidimicrobiales	Acidimicrobiaceae
DOMP01000255	Acidimicrobiaceae bacterium	Bacteria	Actinobacteria	Acidimicrobiia	Acidimicrobiales	Acidimicrobiaceae
DOKR01000364	Acidimicrobiaceae bacterium	Bacteria	Actinobacteria	Acidimicrobiia	Acidimicrobiales	Acidimicrobiaceae
DONR01000090	Acidimicrobiaceae bacterium	Bacteria	Actinobacteria	Acidimicrobiia	Acidimicrobiales	Acidimicrobiaceae
DONO01000024	Acidimicrobiaceae bacterium	Bacteria	Actinobacteria	Acidimicrobiia	Acidimicrobiales	Acidimicrobiaceae
DORQ01000339	Acidimicrobiaceae bacterium	Bacteria	Actinobacteria	Acidimicrobiia	Acidimicrobiales	Acidimicrobiaceae
DOXI01000159	Acidimicrobiaceae bacterium	Bacteria	Actinobacteria	Acidimicrobiia	Acidimicrobiales	Acidimicrobiaceae
DOXH01000098	Acidimicrobiaceae bacterium	Bacteria	Actinobacteria	Acidimicrobiia	Acidimicrobiales	Acidimicrobiaceae
DPHY01000151	Acidimicrobiaceae bacterium	Bacteria	Actinobacteria	Acidimicrobiia	Acidimicrobiales	Acidimicrobiaceae
DOFZ01000126	Acidimicrobiaceae bacterium	Bacteria	Actinobacteria	Acidimicrobiia	Acidimicrobiales	Acidimicrobiaceae
DPVC01000223	Acidimicrobiaceae bacterium	Bacteria	Actinobacteria	Acidimicrobiia	Acidimicrobiales	Acidimicrobiaceae
DPUH01000168	Acidimicrobiaceae bacterium	Bacteria	Actinobacteria	Acidimicrobiia	Acidimicrobiales	Acidimicrobiaceae
DLUX01000283	Acidimicrobiaceae bacterium	Bacteria	Actinobacteria	Acidimicrobiia	Acidimicrobiales	Acidimicrobiaceae
DLWP01000184	Acidimicrobiaceae bacterium	Bacteria	Actinobacteria	Acidimicrobiia	Acidimicrobiales	Acidimicrobiaceae
DMDQ01000036	Acidimicrobiaceae bacterium	Bacteria	Actinobacteria	Acidimicrobiia	Acidimicrobiales	Acidimicrobiaceae
DMAK01000311	Acidimicrobiaceae bacterium	Bacteria	Actinobacteria	Acidimicrobiia	Acidimicrobiales	Acidimicrobiaceae
DMHC01000073	Acidimicrobiaceae bacterium	Bacteria	Actinobacteria	Acidimicrobiia	Acidimicrobiales	Acidimicrobiaceae
DMOB01000156	Acidimicrobiaceae bacterium	Bacteria	Actinobacteria	Acidimicrobiia	Acidimicrobiales	Acidimicrobiaceae
DMNK01000121	Acidimicrobiaceae bacterium	Bacteria	Actinobacteria	Acidimicrobiia	Acidimicrobiales	Acidimicrobiaceae
DMQJ01000022	Acidimicrobiaceae bacterium	Bacteria	Actinobacteria	Acidimicrobiia	Acidimicrobiales	Acidimicrobiaceae
DMOZ01000371	Acidimicrobiaceae bacterium	Bacteria	Actinobacteria	Acidimicrobiia	Acidimicrobiales	Acidimicrobiaceae
DMQV01000060	Acidimicrobiaceae bacterium	Bacteria	Actinobacteria	Acidimicrobiia	Acidimicrobiales	Acidimicrobiaceae
DMSK01000267	Acidimicrobiaceae bacterium	Bacteria	Actinobacteria	Acidimicrobiia	Acidimicrobiales	Acidimicrobiaceae
DMRU01000074	Acidimicrobiaceae bacterium	Bacteria	Actinobacteria	Acidimicrobiia	Acidimicrobiales	Acidimicrobiaceae
PBOT01000046	Acidimicrobiaceae bacterium	Bacteria	Actinobacteria	Acidimicrobiia	Acidimicrobiales	Acidimicrobiaceae
PBPU01000047	Acidimicrobiaceae bacterium	Bacteria	Actinobacteria	Acidimicrobiia	Acidimicrobiales	Acidimicrobiaceae
PBRA01000040	Acidimicrobiaceae bacterium	Bacteria	Actinobacteria	Acidimicrobiia	Acidimicrobiales	Acidimicrobiaceae
PBOQ01000034	Acidimicrobiaceae bacterium	Bacteria	Actinobacteria	Acidimicrobiia	Acidimicrobiales	Acidimicrobiaceae
PBRY01000085	Acidimicrobiaceae bacterium	Bacteria	Actinobacteria	Acidimicrobiia	Acidimicrobiales	Acidimicrobiaceae
PBSS01000001	Acidimicrobiaceae bacterium	Bacteria	Actinobacteria	Acidimicrobiia	Acidimicrobiales	Acidimicrobiaceae
PBTF01000001	Acidimicrobiaceae bacterium	Bacteria	Actinobacteria	Acidimicrobiia	Acidimicrobiales	Acidimicrobiaceae
PBWL01000001	Acidimicrobiaceae bacterium	Bacteria	Actinobacteria	Acidimicrobiia	Acidimicrobiales	Acidimicrobiaceae
PBUJ01000020	Acidimicrobiaceae bacterium	Bacteria	Actinobacteria	Acidimicrobiia	Acidimicrobiales	Acidimicrobiaceae
PBUO01000061	Acidimicrobiaceae bacterium	Bacteria	Actinobacteria	Acidimicrobiia	Acidimicrobiales	Acidimicrobiaceae
PBUU01000001	Acidimicrobiaceae bacterium	Bacteria	Actinobacteria	Acidimicrobiia	Acidimicrobiales	Acidimicrobiaceae
PBUN01000023	Acidimicrobiaceae bacterium	Bacteria	Actinobacteria	Acidimicrobiia	Acidimicrobiales	Acidimicrobiaceae
PBTQ01000003	Acidimicrobiaceae bacterium	Bacteria	Actinobacteria	Acidimicrobiia	Acidimicrobiales	Acidimicrobiaceae
PBYV01000001	Acidimicrobiaceae bacterium	Bacteria	Actinobacteria	Acidimicrobiia	Acidimicrobiales	Acidimicrobiaceae
PCAJ01000031	Acidimicrobiaceae bacterium	Bacteria	Actinobacteria	Acidimicrobiia	Acidimicrobiales	Acidimicrobiaceae
PCBN01000007	Acidimicrobiaceae bacterium	Bacteria	Actinobacteria	Acidimicrobiia	Acidimicrobiales	Acidimicrobiaceae
PCAA01000003	Acidimicrobiaceae bacterium	Bacteria	Actinobacteria	Acidimicrobiia	Acidimicrobiales	Acidimicrobiaceae
NZMO01000001	Acidimicrobiaceae bacterium	Bacteria	Actinobacteria	Acidimicrobiia	Acidimicrobiales	Acidimicrobiaceae
NZNH01000015	Acidimicrobiaceae bacterium	Bacteria	Actinobacteria	Acidimicrobiia	Acidimicrobiales	Acidimicrobiaceae
NZRM01000065	Acidimicrobiaceae bacterium	Bacteria	Actinobacteria	Acidimicrobiia	Acidimicrobiales	Acidimicrobiaceae
NZZE01000025	Acidimicrobiaceae bacterium	Bacteria	Actinobacteria	Acidimicrobiia	Acidimicrobiales	Acidimicrobiaceae
NZVA01000046	Acidimicrobiaceae bacterium	Bacteria	Actinobacteria	Acidimicrobiia	Acidimicrobiales	Acidimicrobiaceae
NZXV01000007	Acidimicrobiaceae bacterium	Bacteria	Actinobacteria	Acidimicrobiia	Acidimicrobiales	Acidimicrobiaceae
NZZV01000205	Acidimicrobiaceae bacterium	Bacteria	Actinobacteria	Acidimicrobiia	Acidimicrobiales	Acidimicrobiaceae
PAAP01000012	Acidimicrobiaceae bacterium	Bacteria	Actinobacteria	Acidimicrobiia	Acidimicrobiales	Acidimicrobiaceae
PABC01000065	Acidimicrobiaceae bacterium	Bacteria	Actinobacteria	Acidimicrobiia	Acidimicrobiales	Acidimicrobiaceae
PABW01000035	Acidimicrobiaceae bacterium	Bacteria	Actinobacteria	Acidimicrobiia	Acidimicrobiales	Acidimicrobiaceae
PACE01000003	Acidimicrobiaceae bacterium	Bacteria	Actinobacteria	Acidimicrobiia	Acidimicrobiales	Acidimicrobiaceae
NZYA01000029	Acidimicrobiaceae bacterium	Bacteria	Actinobacteria	Acidimicrobiia	Acidimicrobiales	Acidimicrobiaceae
PAEG01000092	Acidimicrobiaceae bacterium	Bacteria	Actinobacteria	Acidimicrobiia	Acidimicrobiales	Acidimicrobiaceae
NZTT01000061	Acidimicrobiaceae bacterium	Bacteria	Actinobacteria	Acidimicrobiia	Acidimicrobiales	Acidimicrobiaceae
PAIN01000006	Acidimicrobiaceae bacterium	Bacteria	Actinobacteria	Acidimicrobiia	Acidimicrobiales	Acidimicrobiaceae
PAHW01000037	Acidimicrobiaceae bacterium	Bacteria	Actinobacteria	Acidimicrobiia	Acidimicrobiales	Acidimicrobiaceae
PAPO01000007	Acidimicrobiaceae bacterium	Bacteria	Actinobacteria	Acidimicrobiia	Acidimicrobiales	Acidimicrobiaceae
PAQG01000001	Acidimicrobiaceae bacterium	Bacteria	Actinobacteria	Acidimicrobiia	Acidimicrobiales	Acidimicrobiaceae
PATH01000027	Acidimicrobiaceae bacterium	Bacteria	Actinobacteria	Acidimicrobiia	Acidimicrobiales	Acidimicrobiaceae
PATP01000001	Acidimicrobiaceae bacterium	Bacteria	Actinobacteria	Acidimicrobiia	Acidimicrobiales	Acidimicrobiaceae
PAWI01000001	Acidimicrobiaceae bacterium	Bacteria	Actinobacteria	Acidimicrobiia	Acidimicrobiales	Acidimicrobiaceae
PATF01000044	Acidimicrobiaceae bacterium	Bacteria	Actinobacteria	Acidimicrobiia	Acidimicrobiales	Acidimicrobiaceae
PATJ01000004	Acidimicrobiaceae bacterium	Bacteria	Actinobacteria	Acidimicrobiia	Acidimicrobiales	Acidimicrobiaceae
PAUL01000074	Acidimicrobiaceae bacterium	Bacteria	Actinobacteria	Acidimicrobiia	Acidimicrobiales	Acidimicrobiaceae
PAVP01000053	Acidimicrobiaceae bacterium	Bacteria	Actinobacteria	Acidimicrobiia	Acidimicrobiales	Acidimicrobiaceae
PAWU01000002	Acidimicrobiaceae bacterium	Bacteria	Actinobacteria	Acidimicrobiia	Acidimicrobiales	Acidimicrobiaceae
PAXM01000053	Acidimicrobiaceae bacterium	Bacteria	Actinobacteria	Acidimicrobiia	Acidimicrobiales	Acidimicrobiaceae
PAZD01000054	Acidimicrobiaceae bacterium	Bacteria	Actinobacteria	Acidimicrobiia	Acidimicrobiales	Acidimicrobiaceae
PBAM01000001	Acidimicrobiaceae bacterium	Bacteria	Actinobacteria	Acidimicrobiia	Acidimicrobiales	Acidimicrobiaceae
PBDM01000005	Acidimicrobiaceae bacterium	Bacteria	Actinobacteria	Acidimicrobiia	Acidimicrobiales	Acidimicrobiaceae
PBDJ01000002	Acidimicrobiaceae bacterium	Bacteria	Actinobacteria	Acidimicrobiia	Acidimicrobiales	Acidimicrobiaceae
PBGN01000001	Acidimicrobiaceae bacterium	Bacteria	Actinobacteria	Acidimicrobiia	Acidimicrobiales	Acidimicrobiaceae
PBHE01000050	Acidimicrobiaceae bacterium	Bacteria	Actinobacteria	Acidimicrobiia	Acidimicrobiales	Acidimicrobiaceae
PBGE01000001	Acidimicrobiaceae bacterium	Bacteria	Actinobacteria	Acidimicrobiia	Acidimicrobiales	Acidimicrobiaceae
PBIQ01000002	Acidimicrobiaceae bacterium	Bacteria	Actinobacteria	Acidimicrobiia	Acidimicrobiales	Acidimicrobiaceae
PBJA01000001	Acidimicrobiaceae bacterium	Bacteria	Actinobacteria	Acidimicrobiia	Acidimicrobiales	Acidimicrobiaceae
PBJH01000012	Acidimicrobiaceae bacterium	Bacteria	Actinobacteria	Acidimicrobiia	Acidimicrobiales	Acidimicrobiaceae
PBKA01000001	Acidimicrobiaceae bacterium	Bacteria	Actinobacteria	Acidimicrobiia	Acidimicrobiales	Acidimicrobiaceae
PBMC01000001	Acidimicrobiaceae bacterium	Bacteria	Actinobacteria	Acidimicrobiia	Acidimicrobiales	Acidimicrobiaceae
PBMJ01000001	Acidimicrobiaceae bacterium	Bacteria	Actinobacteria	Acidimicrobiia	Acidimicrobiales	Acidimicrobiaceae
PBMG01000001	Acidimicrobiaceae bacterium	Bacteria	Actinobacteria	Acidimicrobiia	Acidimicrobiales	Acidimicrobiaceae
NZAA01000001	Acidimicrobiaceae bacterium	Bacteria	Actinobacteria	Acidimicrobiia	Acidimicrobiales	Acidimicrobiaceae
NZBE01000001	Acidimicrobiaceae bacterium	Bacteria	Actinobacteria	Acidimicrobiia	Acidimicrobiales	Acidimicrobiaceae
NZCI01000001	Acidimicrobiaceae bacterium	Bacteria	Actinobacteria	Acidimicrobiia	Acidimicrobiales	Acidimicrobiaceae
NZDQ01000045	Acidimicrobiaceae bacterium	Bacteria	Actinobacteria	Acidimicrobiia	Acidimicrobiales	Acidimicrobiaceae
NZDT01000074	Acidimicrobiaceae bacterium	Bacteria	Actinobacteria	Acidimicrobiia	Acidimicrobiales	Acidimicrobiaceae
NZJD01000038	Acidimicrobiaceae bacterium	Bacteria	Actinobacteria	Acidimicrobiia	Acidimicrobiales	Acidimicrobiaceae
NZKP01000001	Acidimicrobiaceae bacterium	Bacteria	Actinobacteria	Acidimicrobiia	Acidimicrobiales	Acidimicrobiaceae
NZMP01000001	Acidimicrobiaceae bacterium	Bacteria	Actinobacteria	Acidimicrobiia	Acidimicrobiales	Acidimicrobiaceae
NZPP01000011	Acidimicrobiaceae bacterium	Bacteria	Actinobacteria	Acidimicrobiia	Acidimicrobiales	Acidimicrobiaceae
NZKM01000001	Acidimicrobiaceae bacterium	Bacteria	Actinobacteria	Acidimicrobiia	Acidimicrobiales	Acidimicrobiaceae
NHGF01000008	Acidimicrobiaceae bacterium TMED130	Bacteria	Actinobacteria	Acidimicrobiia	Acidimicrobiales	Acidimicrobiaceae
NHIM01000016	Acidimicrobiaceae bacterium TMED189	Bacteria	Actinobacteria	Acidimicrobiia	Acidimicrobiales	Acidimicrobiaceae
NHJH02000038	Acidimicrobiaceae bacterium TMED210	Bacteria	Actinobacteria	Acidimicrobiia	Acidimicrobiales	Acidimicrobiaceae
NHJV01000006	Acidimicrobiaceae bacterium TMED224	Bacteria	Actinobacteria	Acidimicrobiia	Acidimicrobiales	Acidimicrobiaceae
NHKP01000023	Acidimicrobiaceae bacterium TMED244	Bacteria	Actinobacteria	Acidimicrobiia	Acidimicrobiales	Acidimicrobiaceae
NHEE01000012	Acidimicrobiaceae bacterium TMED77	Bacteria	Actinobacteria	Acidimicrobiia	Acidimicrobiales	Acidimicrobiaceae
WJHE01000989	Acidimicrobiaceae bacterium USS-CCA1	Bacteria	Actinobacteria	Acidimicrobiia	Acidimicrobiales	Acidimicrobiaceae
DRKF01000001	Acidimicrobiales bacterium	Bacteria	Actinobacteria	Acidimicrobiia	Acidimicrobiales
DTML01000568	Acidimicrobiales bacterium	Bacteria	Actinobacteria	Acidimicrobiia	Acidimicrobiales
VYDH01000011	Acidimicrobiales bacterium	Bacteria	Actinobacteria	Acidimicrobiia	Acidimicrobiales
VYBV01000107	Acidimicrobiales bacterium	Bacteria	Actinobacteria	Acidimicrobiia	Acidimicrobiales
VYBP01000036	Acidimicrobiales bacterium	Bacteria	Actinobacteria	Acidimicrobiia	Acidimicrobiales
VYAV01000053	Acidimicrobiales bacterium	Bacteria	Actinobacteria	Acidimicrobiia	Acidimicrobiales
VYAA01000125	Acidimicrobiales bacterium	Bacteria	Actinobacteria	Acidimicrobiia	Acidimicrobiales
VXZU01000023	Acidimicrobiales bacterium	Bacteria	Actinobacteria	Acidimicrobiia	Acidimicrobiales
VXYD01000003	Acidimicrobiales bacterium	Bacteria	Actinobacteria	Acidimicrobiia	Acidimicrobiales
VXXN01000015	Acidimicrobiales bacterium	Bacteria	Actinobacteria	Acidimicrobiia	Acidimicrobiales
VXVN01000022	Acidimicrobiales bacterium	Bacteria	Actinobacteria	Acidimicrobiia	Acidimicrobiales
VXUN01000016	Acidimicrobiales bacterium	Bacteria	Actinobacteria	Acidimicrobiia	Acidimicrobiales
VXSO01000129	Acidimicrobiales bacterium	Bacteria	Actinobacteria	Acidimicrobiia	Acidimicrobiales
VXSE01000081	Acidimicrobiales bacterium	Bacteria	Actinobacteria	Acidimicrobiia	Acidimicrobiales
VXQF01000037	Acidimicrobiales bacterium	Bacteria	Actinobacteria	Acidimicrobiia	Acidimicrobiales
VXNV01000096	Acidimicrobiales bacterium	Bacteria	Actinobacteria	Acidimicrobiia	Acidimicrobiales
VXLR01000009	Acidimicrobiales bacterium	Bacteria	Actinobacteria	Acidimicrobiia	Acidimicrobiales
VYGQ01000036	Acidimicrobiales bacterium	Bacteria	Actinobacteria	Acidimicrobiia	Acidimicrobiales
VYFA01000174	Acidimicrobiales bacterium	Bacteria	Actinobacteria	Acidimicrobiia	Acidimicrobiales
VYEQ01000042	Acidimicrobiales bacterium	Bacteria	Actinobacteria	Acidimicrobiia	Acidimicrobiales
SPBS01000529	Acidimicrobiales bacterium	Bacteria	Actinobacteria	Acidimicrobiia	Acidimicrobiales
SGYJ01000001	Acidimicrobiales bacterium	Bacteria	Actinobacteria	Acidimicrobiia	Acidimicrobiales
SHLQ01000087	Acidimicrobiales bacterium	Bacteria	Actinobacteria	Acidimicrobiia	Acidimicrobiales
SHLS01000281	Acidimicrobiales bacterium	Bacteria	Actinobacteria	Acidimicrobiia	Acidimicrobiales
SGYK01000001	Acidimicrobiales bacterium	Bacteria	Actinobacteria	Acidimicrobiia	Acidimicrobiales
QHCE01000029	Acidimicrobiales bacterium	Bacteria	Actinobacteria	Acidimicrobiia	Acidimicrobiales
QHCF01000161	Acidimicrobiales bacterium	Bacteria	Actinobacteria	Acidimicrobiia	Acidimicrobiales
NCAG01000051	Acidimicrobiales bacterium 20-64-4	Bacteria	Actinobacteria	Acidimicrobiia	Acidimicrobiales
NTLA01000001	Acidimicrobiales bacterium MED-G01	Bacteria	Actinobacteria	Acidimicrobiia	Acidimicrobiales
NBNI01000007	Acidimicrobiales bacterium mtb01	Bacteria	Actinobacteria	Acidimicrobiia	Acidimicrobiales
RGOD01000001	Acidimicrobiia bacterium	Bacteria	Actinobacteria	Acidimicrobiia
RGPA01000001	Acidimicrobiia bacterium	Bacteria	Actinobacteria	Acidimicrobiia
RGRO01000001	Acidimicrobiia bacterium	Bacteria	Actinobacteria	Acidimicrobiia
RGSV01000001	Acidimicrobiia bacterium	Bacteria	Actinobacteria	Acidimicrobiia
RGSJ01000001	Acidimicrobiia bacterium	Bacteria	Actinobacteria	Acidimicrobiia
RGSH01000001	Acidimicrobiia bacterium	Bacteria	Actinobacteria	Acidimicrobiia
RGOW01000001	Acidimicrobiia bacterium	Bacteria	Actinobacteria	Acidimicrobiia
RHAT01000001	Acidimicrobiia bacterium	Bacteria	Actinobacteria	Acidimicrobiia
RHAE01000001	Acidimicrobiia bacterium	Bacteria	Actinobacteria	Acidimicrobiia
RGNE01000001	Acidimicrobiia bacterium	Bacteria	Actinobacteria	Acidimicrobiia
RGXD01000001	Acidimicrobiia bacterium	Bacteria	Actinobacteria	Acidimicrobiia
RHCK01000001	Acidimicrobiia bacterium	Bacteria	Actinobacteria	Acidimicrobiia
RFMT01000087	Acidimicrobiia bacterium	Bacteria	Actinobacteria	Acidimicrobiia
RGOH01000001	Acidimicrobiia bacterium	Bacteria	Actinobacteria	Acidimicrobiia
RGLU01000001	Acidimicrobiia bacterium	Bacteria	Actinobacteria	Acidimicrobiia
RGIK01000001	Acidimicrobiia bacterium	Bacteria	Actinobacteria	Acidimicrobiia
RGGP01000001	Acidimicrobiia bacterium	Bacteria	Actinobacteria	Acidimicrobiia
RGGK01000001	Acidimicrobiia bacterium	Bacteria	Actinobacteria	Acidimicrobiia
RGFM01000001	Acidimicrobiia bacterium	Bacteria	Actinobacteria	Acidimicrobiia
RFXH01000001	Acidimicrobiia bacterium	Bacteria	Actinobacteria	Acidimicrobiia
RFSV01000001	Acidimicrobiia bacterium	Bacteria	Actinobacteria	Acidimicrobiia
RFSJ01000001	Acidimicrobiia bacterium	Bacteria	Actinobacteria	Acidimicrobiia
RFOJ01000001	Acidimicrobiia bacterium	Bacteria	Actinobacteria	Acidimicrobiia
VYDF01000074	Acidimicrobiia bacterium	Bacteria	Actinobacteria	Acidimicrobiia
VYCQ01000022	Acidimicrobiia bacterium	Bacteria	Actinobacteria	Acidimicrobiia
VYCN01000010	Acidimicrobiia bacterium	Bacteria	Actinobacteria	Acidimicrobiia
VYCH01000146	Acidimicrobiia bacterium	Bacteria	Actinobacteria	Acidimicrobiia
VYCC01000055	Acidimicrobiia bacterium	Bacteria	Actinobacteria	Acidimicrobiia
VYBX01000038	Acidimicrobiia bacterium	Bacteria	Actinobacteria	Acidimicrobiia
VYBZ01000184	Acidimicrobiia bacterium	Bacteria	Actinobacteria	Acidimicrobiia
VYAZ01000089	Acidimicrobiia bacterium	Bacteria	Actinobacteria	Acidimicrobiia
VYAP01000033	Acidimicrobiia bacterium	Bacteria	Actinobacteria	Acidimicrobiia
VYAI01000070	Acidimicrobiia bacterium	Bacteria	Actinobacteria	Acidimicrobiia
VXZX01000048	Acidimicrobiia bacterium	Bacteria	Actinobacteria	Acidimicrobiia
VXZS01000027	Acidimicrobiia bacterium	Bacteria	Actinobacteria	Acidimicrobiia
VXYR01000123	Acidimicrobiia bacterium	Bacteria	Actinobacteria	Acidimicrobiia
VXXX01000305	Acidimicrobiia bacterium	Bacteria	Actinobacteria	Acidimicrobiia
VXXM01000053	Acidimicrobiia bacterium	Bacteria	Actinobacteria	Acidimicrobiia
VXWZ01000040	Acidimicrobiia bacterium	Bacteria	Actinobacteria	Acidimicrobiia
VXWN01000049	Acidimicrobiia bacterium	Bacteria	Actinobacteria	Acidimicrobiia
VXWE01000031	Acidimicrobiia bacterium	Bacteria	Actinobacteria	Acidimicrobiia
VXVV01000218	Acidimicrobiia bacterium	Bacteria	Actinobacteria	Acidimicrobiia
VXVB01000044	Acidimicrobiia bacterium	Bacteria	Actinobacteria	Acidimicrobiia
VXUW01000058	Acidimicrobiia bacterium	Bacteria	Actinobacteria	Acidimicrobiia
VXUI01000093	Acidimicrobiia bacterium	Bacteria	Actinobacteria	Acidimicrobiia
VXUD01000101	Acidimicrobiia bacterium	Bacteria	Actinobacteria	Acidimicrobiia
VXTS01000032	Acidimicrobiia bacterium	Bacteria	Actinobacteria	Acidimicrobiia
VXTO01000061	Acidimicrobiia bacterium	Bacteria	Actinobacteria	Acidimicrobiia
VXSV01000105	Acidimicrobiia bacterium	Bacteria	Actinobacteria	Acidimicrobiia
VXSN01000098	Acidimicrobiia bacterium	Bacteria	Actinobacteria	Acidimicrobiia
VXRE01000115	Acidimicrobiia bacterium	Bacteria	Actinobacteria	Acidimicrobiia
VXRA01000063	Acidimicrobiia bacterium	Bacteria	Actinobacteria	Acidimicrobiia
VXQS01000031	Acidimicrobiia bacterium	Bacteria	Actinobacteria	Acidimicrobiia
VXOQ01000032	Acidimicrobiia bacterium	Bacteria	Actinobacteria	Acidimicrobiia
VXOM01000053	Acidimicrobiia bacterium	Bacteria	Actinobacteria	Acidimicrobiia
VXOK01000003	Acidimicrobiia bacterium	Bacteria	Actinobacteria	Acidimicrobiia
VXNR01000087	Acidimicrobiia bacterium	Bacteria	Actinobacteria	Acidimicrobiia
VXNQ01000019	Acidimicrobiia bacterium	Bacteria	Actinobacteria	Acidimicrobiia
VXNF01000082	Acidimicrobiia bacterium	Bacteria	Actinobacteria	Acidimicrobiia
VXMP01000074	Acidimicrobiia bacterium	Bacteria	Actinobacteria	Acidimicrobiia
VXMM01000069	Acidimicrobiia bacterium	Bacteria	Actinobacteria	Acidimicrobiia
VXLN01000030	Acidimicrobiia bacterium	Bacteria	Actinobacteria	Acidimicrobiia
VYGO01000067	Acidimicrobiia bacterium	Bacteria	Actinobacteria	Acidimicrobiia
VYGK01000317	Acidimicrobiia bacterium	Bacteria	Actinobacteria	Acidimicrobiia
VYFL01000273	Acidimicrobiia bacterium	Bacteria	Actinobacteria	Acidimicrobiia
VYEX01000017	Acidimicrobiia bacterium	Bacteria	Actinobacteria	Acidimicrobiia
VYEW01000145	Acidimicrobiia bacterium	Bacteria	Actinobacteria	Acidimicrobiia
VYEU01000155	Acidimicrobiia bacterium	Bacteria	Actinobacteria	Acidimicrobiia
VYEC01000176	Acidimicrobiia bacterium	Bacteria	Actinobacteria	Acidimicrobiia
VYDR01000042	Acidimicrobiia bacterium	Bacteria	Actinobacteria	Acidimicrobiia
WHTX01000257	Acidimicrobiia bacterium	Bacteria	Actinobacteria	Acidimicrobiia
WHTL01000143	Acidimicrobiia bacterium	Bacteria	Actinobacteria	Acidimicrobiia
SHVJ01000031	Acidimicrobiia bacterium	Bacteria	Actinobacteria	Acidimicrobiia
SHVB01000028	Acidimicrobiia bacterium	Bacteria	Actinobacteria	Acidimicrobiia
SHUZ01000022	Acidimicrobiia bacterium	Bacteria	Actinobacteria	Acidimicrobiia
SHUY01000026	Acidimicrobiia bacterium	Bacteria	Actinobacteria	Acidimicrobiia
SHLN01000247	Acidimicrobiia bacterium	Bacteria	Actinobacteria	Acidimicrobiia
RXKG01000054	Acidimicrobiia bacterium	Bacteria	Actinobacteria	Acidimicrobiia
LIBH01000001	Acidimicrobiia bacterium BACL6 MAG-120322-bin79	Bacteria	Actinobacteria	Acidimicrobiia
LIBI01000001	Acidimicrobiia bacterium BACL6 MAG-120910-bin40	Bacteria	Actinobacteria	Acidimicrobiia
LIBJ01000001	Acidimicrobiia bacterium BACL6 MAG-120924-bin43	Bacteria	Actinobacteria	Acidimicrobiia	acIV cluster
LIBK01000001	Acidimicrobiia bacterium BACL6 MAG-121220-bin61	Bacteria	Actinobacteria	Acidimicrobiia	acIV cluster
CP001631	Acidimicrobium ferrooxidans DSM 10331	Bacteria	Actinobacteria	Acidimicrobiia	Acidimicrobiales	Acidimicrobiaceae	Acidimicrobium
NC_013124	Acidimicrobium ferrooxidans DSM 10331	Bacteria	Actinobacteria	Acidimicrobiia	Acidimicrobiales	Acidimicrobiaceae	Acidimicrobium
DOHD01000136	Acidimicrobium sp.	Bacteria	Actinobacteria	Acidimicrobiia	Acidimicrobiales	Acidimicrobiaceae	Acidimicrobium
DOUR01000196	Acidimicrobium sp.	Bacteria	Actinobacteria	Acidimicrobiia	Acidimicrobiales	Acidimicrobiaceae	Acidimicrobium
DMDT01000106	Acidimicrobium sp.	Bacteria	Actinobacteria	Acidimicrobiia	Acidimicrobiales	Acidimicrobiaceae	Acidimicrobium
NSHK01000001	Acidimicrobium sp.	Bacteria	Actinobacteria	Acidimicrobiia	Acidimicrobiales	Acidimicrobiaceae	Acidimicrobium
NSIC01000001	Acidimicrobium sp.	Bacteria	Actinobacteria	Acidimicrobiia	Acidimicrobiales	Acidimicrobiaceae	Acidimicrobium
LIAZ01000001	Acidimicrobium sp. BACL17 MAG-120823-bin42	Bacteria	Actinobacteria	Acidimicrobiia	Acidimicrobiales	Acidimicrobiaceae	Acidimicrobium
LIAP01000001	Acidimicrobium sp. BACL17 MAG-120924-bin0	Bacteria	Actinobacteria	Acidimicrobiia	Acidimicrobiales	Acidimicrobiaceae	Acidimicrobium
LIAQ01000001	Acidimicrobium sp. BACL19 MAG-120924-bin39	Bacteria	Actinobacteria	Acidimicrobiia	Acidimicrobiales	Acidimicrobiaceae	Acidimicrobium
LIAO01000001	Acidimicrobium sp. BACL27 MAG-120823-bin4	Bacteria	Actinobacteria	Acidimicrobiia	Acidimicrobiales	Acidimicrobiaceae	Acidimicrobium
CP040634	Acidipropionibacterium acidipropionici	Bacteria	Actinobacteria	Propionibacteriales	Propionibacteriaceae	Acidipropionibacterium
CP031057	Acidipropionibacterium acidipropionici	Bacteria	Actinobacteria	Propionibacteriales	Propionibacteriaceae	Acidipropionibacterium
CP019400	Acidipropionibacterium acidipropionici	Bacteria	Actinobacteria	Propionibacteriales	Propionibacteriaceae	Acidipropionibacterium
CP015970	Acidipropionibacterium acidipropionici	Bacteria	Actinobacteria	Propionibacteriales	Propionibacteriaceae	Acidipropionibacterium
CP014352	Acidipropionibacterium acidipropionici	Bacteria	Actinobacteria	Propionibacteriales	Propionibacteriaceae	Acidipropionibacterium
CP013126	Acidipropionibacterium acidipropionici	Bacteria	Actinobacteria	Propionibacteriales	Propionibacteriaceae	Acidipropionibacterium
NZ_CP015970	Acidipropionibacterium acidipropionici	Bacteria	Actinobacteria	Propionibacteriales	Propionibacteriaceae	Acidipropionibacterium
NZ_CP013126	Acidipropionibacterium acidipropionici	Bacteria	Actinobacteria	Propionibacteriales	Propionibacteriaceae	Acidipropionibacterium
NZ_CP019400	Acidipropionibacterium acidipropionici	Bacteria	Actinobacteria	Propionibacteriales	Propionibacteriaceae	Acidipropionibacterium
NZ_CP031057	Acidipropionibacterium acidipropionici	Bacteria	Actinobacteria	Propionibacteriales	Propionibacteriaceae	Acidipropionibacterium
NZ_CP040634	Acidipropionibacterium acidipropionici	Bacteria	Actinobacteria	Propionibacteriales	Propionibacteriaceae	Acidipropionibacterium
CP003493	Acidipropionibacterium acidipropionici ATCC 4875	Bacteria	Actinobacteria	Propionibacteriales	Propionibacteriaceae	Acidipropionibacterium
NC_019395	Acidipropionibacterium acidipropionici ATCC 4875	Bacteria	Actinobacteria	Propionibacteriales	Propionibacteriaceae	Acidipropionibacterium
NZ_KE386596	Acidipropionibacterium acidipropionici DSM 4900	Bacteria	Actinobacteria	Propionibacteriales	Propionibacteriaceae	Acidipropionibacterium
LR134473	Acidipropionibacterium jensenii	Bacteria	Actinobacteria	Propionibacteriales	Propionibacteriaceae	Acidipropionibacterium
CP040635	Acidipropionibacterium jensenii	Bacteria	Actinobacteria	Propionibacteriales	Propionibacteriaceae	Acidipropionibacterium
CP025570	Acidipropionibacterium jensenii	Bacteria	Actinobacteria	Propionibacteriales	Propionibacteriaceae	Acidipropionibacterium
CP025571	Acidipropionibacterium jensenii	Bacteria	Actinobacteria	Propionibacteriales	Propionibacteriaceae	Acidipropionibacterium
NZ_CP025570	Acidipropionibacterium jensenii	Bacteria	Actinobacteria	Propionibacteriales	Propionibacteriaceae	Acidipropionibacterium
NZ_CP025571	Acidipropionibacterium jensenii	Bacteria	Actinobacteria	Propionibacteriales	Propionibacteriaceae	Acidipropionibacterium
NZ_CP040635	Acidipropionibacterium jensenii	Bacteria	Actinobacteria	Propionibacteriales	Propionibacteriaceae	Acidipropionibacterium
NZ_LR134473	Acidipropionibacterium jensenii	Bacteria	Actinobacteria	Propionibacteriales	Propionibacteriaceae	Acidipropionibacterium
NZ_AUDD01000001	Acidipropionibacterium jensenii DSM 20535	Bacteria	Actinobacteria	Propionibacteriales	Propionibacteriaceae	Acidipropionibacterium
NZ_KE384018	Acidipropionibacterium thoenii DSM 20276	Bacteria	Actinobacteria	Propionibacteriales	Propionibacteriaceae	Acidipropionibacterium
CP025198	Acidipropionibacterium virtanenii	Bacteria	Actinobacteria	Propionibacteriales	Propionibacteriaceae	Acidipropionibacterium
NZ_CP025198	Acidipropionibacterium virtanenii	Bacteria	Actinobacteria	Propionibacteriales	Propionibacteriaceae	Acidipropionibacterium
JXYS01000001	Acidithrix ferrooxidans	Bacteria	Actinobacteria	Acidimicrobiia	Acidimicrobiales	Acidimicrobiaceae	Acidithrix
CP000481	Acidothermus cellulolyticus 11B	Bacteria	Actinobacteria	Acidothermales	Acidothermaceae	Acidothermus
NC_008578	Acidothermus cellulolyticus 11B	Bacteria	Actinobacteria	Acidothermales	Acidothermaceae	Acidothermus
VFNA01000001	Acidovorax sp. SLBN-42	Bacteria	Actinobacteria	Micrococcales	Microbacteriaceae	Agromyces
BLAD01000001	Acrocarpospora corrugata	Bacteria	Actinobacteria	Streptosporangiales	Streptosporangiaceae	Acrocarpospora
NZ_BLAD01000001	Acrocarpospora corrugata	Bacteria	Actinobacteria	Streptosporangiales	Streptosporangiaceae	Acrocarpospora
BLAE01000001	Acrocarpospora macrocephala	Bacteria	Actinobacteria	Streptosporangiales	Streptosporangiaceae	Acrocarpospora
NZ_BLAE01000001	Acrocarpospora macrocephala	Bacteria	Actinobacteria	Streptosporangiales	Streptosporangiaceae	Acrocarpospora
BLAF01000003	Acrocarpospora pleiomorpha	Bacteria	Actinobacteria	Streptosporangiales	Streptosporangiaceae	Acrocarpospora
NZ_BLAF01000001	Acrocarpospora pleiomorpha	Bacteria	Actinobacteria	Streptosporangiales	Streptosporangiaceae	Acrocarpospora
VFOZ01000001	Actinoallomurus bryophytorum	Bacteria	Actinobacteria	Streptosporangiales	Thermomonosporaceae	Actinoallomurus
NZ_KL573939	Actinoalloteichus cyanogriseus	Bacteria	Actinobacteria	Pseudonocardiales	Pseudonocardiaceae	Actinoalloteichus
NZ_AUBJ01000001	Actinoalloteichus cyanogriseus DSM 43889	Bacteria	Actinobacteria	Pseudonocardiales	Pseudonocardiaceae	Actinoalloteichus
CP016076	Actinoalloteichus fjordicus	Bacteria	Actinobacteria	Pseudonocardiales	Pseudonocardiaceae	Actinoalloteichus
NZ_CP016076	Actinoalloteichus fjordicus	Bacteria	Actinobacteria	Pseudonocardiales	Pseudonocardiaceae	Actinoalloteichus
CP022521	Actinoalloteichus hoggarensis	Bacteria	Actinobacteria	Pseudonocardiales	Pseudonocardiaceae	Actinoalloteichus
NZ_CP022521	Actinoalloteichus hoggarensis	Bacteria	Actinobacteria	Pseudonocardiales	Pseudonocardiaceae	Actinoalloteichus
CP014859	Actinoalloteichus hymeniacidonis	Bacteria	Actinobacteria	Pseudonocardiales	Pseudonocardiaceae	Actinoalloteichus
NZ_CP014859	Actinoalloteichus hymeniacidonis	Bacteria	Actinobacteria	Pseudonocardiales	Pseudonocardiaceae	Actinoalloteichus
CP016077	Actinoalloteichus sp. GBA129-24	Bacteria	Actinobacteria	Pseudonocardiales	Pseudonocardiaceae	Actinoalloteichus
NZ_CP016077	Actinoalloteichus sp. GBA129-24	Bacteria	Actinobacteria	Pseudonocardiales	Pseudonocardiaceae	Actinoalloteichus	unclassified Actinoalloteichus
NZ_AGVX02000888	Actinoalloteichus spitiensis RMV-1378	Bacteria	Actinobacteria	Pseudonocardiales	Pseudonocardiaceae	Actinoalloteichus
LIAM01000001	Actinobacteria bacterium BACL15 MAG-120619-bin91	Bacteria	Actinobacteria	ac1 cluster
LIAN01000001	Actinobacteria bacterium BACL15 MAG-120823-bin78	Bacteria	Actinobacteria	ac1 cluster
LIAS01000001	Actinobacteria bacterium BACL2 MAG-120802-bin41	Bacteria	Actinobacteria	ac1 cluster
LIAT01000001	Actinobacteria bacterium BACL2 MAG-120813-bin23	Bacteria	Actinobacteria	ac1 cluster
LIAU01000001	Actinobacteria bacterium BACL2 MAG-120820-bin50	Bacteria	Actinobacteria	ac1 cluster
LIAW01000001	Actinobacteria bacterium BACL2 MAG-121001-bin67	Bacteria	Actinobacteria	ac1 cluster
LIAX01000001	Actinobacteria bacterium BACL2 MAG-121220-bin52	Bacteria	Actinobacteria	ac1 cluster
NZ_LN881714	Actinobaculum massiliense	Bacteria	Actinobacteria	Actinomycetales	Actinomycetaceae	Actinobaculum
JH992955	Actinobaculum massiliense ACS-171-V-Col2	Bacteria	Actinobacteria	Actinomycetales	Actinomycetaceae	Actinobaculum
NZ_JH992955	Actinobaculum massiliense ACS-171-V-Col2	Bacteria	Actinobacteria	Actinomycetales	Actinomycetaceae	Actinobaculum
CP029033	Actinobaculum sp. 313	Bacteria	Actinobacteria	Actinomycetales	Actinomycetaceae	Actinobaculum
NZ_CP029033	Actinobaculum sp. 313	Bacteria	Actinobacteria	Actinomycetales	Actinomycetaceae	Actinobaculum
RQSN01000010	Actinobaculum sp. 352	Bacteria	Actinobacteria	Actinomycetales	Actinomycetaceae	Actinobaculum
KE951405	Actinobaculum sp. oral taxon 183 str. F0552	Bacteria	Actinobacteria	Actinomycetales	Actinomycetaceae	Actinobaculum
NZ_KE951405	Actinobaculum sp. oral taxon 183 str. F0552	Bacteria	Actinobacteria	Actinomycetales	Actinomycetaceae	Actinobaculum
FNAU01000038	Actinobaculum suis	Bacteria	Actinobacteria	Actinomycetales	Actinomycetaceae	Actinobaculum
MASY01000001	Actinobaculum suis	Bacteria	Actinobacteria	Actinomycetales	Actinomycetaceae	Actinobaculum
MASX01000001	Actinobaculum suis	Bacteria	Actinobacteria	Actinomycetales	Actinomycetaceae	Actinobaculum
LFUS01000001	Actinobaculum suis	Bacteria	Actinobacteria	Actinomycetales	Actinomycetaceae	Actinobaculum
NZ_LFUS01000001	Actinobaculum suis	Bacteria	Actinobacteria	Actinomycetales	Actinomycetaceae	Actinobaculum
RJKE01000001	Actinocorallia herbida	Bacteria	Actinobacteria	Streptosporangiales	Thermomonosporaceae	Actinocorallia
NZ_PVZV01000001	Actinocorallia populi	Bacteria	Actinobacteria	Streptosporangiales	Thermomonosporaceae	Actinocorallia
SLWS01000001	Actinocrispum wychmicini	Bacteria	Actinobacteria	Pseudonocardiales	Pseudonocardiaceae	Actinocrispum
NZ_SLWS01000001	Actinocrispum wychmicini	Bacteria	Actinobacteria	Pseudonocardiales	Pseudonocardiaceae	Actinocrispum
PTIX01000001	Actinokineospora auranticolor	Bacteria	Actinobacteria	Pseudonocardiales	Pseudonocardiaceae	Actinokineospora
MKQR01000001	Actinokineospora bangkokensis	Bacteria	Actinobacteria	Pseudonocardiales	Pseudonocardiaceae	Actinokineospora
NZ_MKQR01000001	Actinokineospora bangkokensis	Bacteria	Actinobacteria	Pseudonocardiales	Pseudonocardiaceae	Actinokineospora
RCDD01000001	Actinokineospora cianjurensis	Bacteria	Actinobacteria	Pseudonocardiales	Pseudonocardiaceae	Actinokineospora
NZ_RCDD01000001	Actinokineospora cianjurensis	Bacteria	Actinobacteria	Pseudonocardiales	Pseudonocardiaceae	Actinokineospora
NZ_KB894403	Actinokineospora enzanensis DSM 44649	Bacteria	Actinobacteria	Pseudonocardiales	Pseudonocardiaceae	Actinokineospora
NZ_KI519516	Actinokineospora inagensis DSM 44258	Bacteria	Actinobacteria	Pseudonocardiales	Pseudonocardiaceae	Actinokineospora
QHCP01000001	Actinokineospora mzabensis	Bacteria	Actinobacteria	Pseudonocardiales	Pseudonocardiaceae	Actinokineospora
NZ_QHCP01000001	Actinokineospora mzabensis	Bacteria	Actinobacteria	Pseudonocardiales	Pseudonocardiaceae	Actinokineospora
NZ_WHOL01000003	Actinokineospora sp. TRM65233	Bacteria	Actinobacteria	Pseudonocardiales	Pseudonocardiaceae	Actinokineospora	unclassified Actinokineospora
AYXG01000001	Actinokineospora spheciospongiae	Bacteria	Actinobacteria	Pseudonocardiales	Pseudonocardiaceae	Actinokineospora
FOGI01000026	Actinokineospora terrae	Bacteria	Actinobacteria	Pseudonocardiales	Pseudonocardiaceae	Actinokineospora
NZ_FOGI01000026	Actinokineospora terrae	Bacteria	Actinobacteria	Pseudonocardiales	Pseudonocardiaceae	Actinokineospora
NZ_CP032402	Actinomadura amylolytica	Bacteria	Actinobacteria	Streptosporangiales	Thermomonosporaceae	Actinomadura
JAAGLI010000001	Actinomadura bangladeshensis	Bacteria	Actinobacteria	Streptosporangiales	Thermomonosporaceae	Actinomadura
SMJW01000100	Actinomadura bangladeshensis	Bacteria	Actinobacteria	Streptosporangiales	Thermomonosporaceae	Actinomadura
VSFG01000010	Actinomadura chibensis	Bacteria	Actinobacteria	Streptosporangiales	Thermomonosporaceae	Actinomadura
NZ_BCQP01000001	Actinomadura chibensis NBRC 106107	Bacteria	Actinobacteria	Streptosporangiales	Thermomonosporaceae	Actinomadura
SMKY01000100	Actinomadura darangshiensis	Bacteria	Actinobacteria	Streptosporangiales	Thermomonosporaceae	Actinomadura
FNVO01000073	Actinomadura echinospora	Bacteria	Actinobacteria	Streptosporangiales	Thermomonosporaceae	Actinomadura
c00001_NZ_CAAC..	Actinomadura fibrosa	Bacteria	Actinobacteria	Streptosporangiales	Thermomonosporaceae	Actinomadura
NZ_KB894093	Actinomadura flavalba DSM 45200	Bacteria	Actinobacteria	Streptosporangiales	Thermomonosporaceae	Actinomadura
c00001_NZ_CAAC..	Actinomadura formosensis	Bacteria	Actinobacteria	Streptosporangiales	Thermomonosporaceae	Actinomadura
NZ_BCQQ01000001	Actinomadura formosensis NBRC 14204	Bacteria	Actinobacteria	Streptosporangiales	Thermomonosporaceae	Actinomadura
VCKZ01000593	Actinomadura geliboluensis	Bacteria	Actinobacteria	Streptosporangiales	Thermomonosporaceae	Actinomadura
VFPO01000001	Actinomadura hallensis	Bacteria	Actinobacteria	Streptosporangiales	Thermomonosporaceae	Actinomadura
UAPP01000015	Actinomadura madurae	Bacteria	Actinobacteria	Streptosporangiales	Thermomonosporaceae	Actinomadura
FOVH01000055	Actinomadura madurae	Bacteria	Actinobacteria	Streptosporangiales	Thermomonosporaceae	Actinomadura
NZ_AWOO02000001	Actinomadura madurae LIID-AJ290	Bacteria	Actinobacteria	Streptosporangiales	Thermomonosporaceae	Actinomadura
FZNP01000053	Actinomadura mexicana	Bacteria	Actinobacteria	Streptosporangiales	Thermomonosporaceae	Actinomadura
FZOR01000121	Actinomadura meyerae	Bacteria	Actinobacteria	Streptosporangiales	Thermomonosporaceae	Actinomadura
NZ_FZOR01000121	Actinomadura meyerae	Bacteria	Actinobacteria	Streptosporangiales	Thermomonosporaceae	Actinomadura
WBMR01000001	Actinomadura montaniterrae	Bacteria	Actinobacteria	Streptosporangiales	Thermomonosporaceae	Actinomadura
NZ_WBMR01000001	Actinomadura montaniterrae	Bacteria	Actinobacteria	Streptosporangiales	Thermomonosporaceae	Actinomadura
NZ_KI912410	Actinomadura oligospora ATCC 43269	Bacteria	Actinobacteria	Streptosporangiales	Thermomonosporaceae	Actinomadura
OOHJ01000034	Actinomadura parvosata subsp. kistnae	Bacteria	Actinobacteria	Streptosporangiales	Thermomonosporaceae	Actinomadura
RBWU01000001	Actinomadura pelletieri DSM 43383	Bacteria	Actinobacteria	Streptosporangiales	Thermomonosporaceae	Actinomadura
NZ_RBWU01000001	Actinomadura pelletieri DSM 43383	Bacteria	Actinobacteria	Streptosporangiales	Thermomonosporaceae	Actinomadura
WUTW01000001	Actinomadura rayongensis	Bacteria	Actinobacteria	Streptosporangiales	Thermomonosporaceae	Actinomadura
NZ_WUTW01000001	Actinomadura rayongensis	Bacteria	Actinobacteria	Streptosporangiales	Thermomonosporaceae	Actinomadura
NZ_KE384300	Actinomadura rifamycini DSM 43936	Bacteria	Actinobacteria	Streptosporangiales	Thermomonosporaceae	Actinomadura
c00001_NZ_CAAC..	Actinomadura roseirufa	Bacteria	Actinobacteria	Streptosporangiales	Thermomonosporaceae	Actinomadura
WBMT01000001	Actinomadura rudentiformis	Bacteria	Actinobacteria	Streptosporangiales	Thermomonosporaceae	Actinomadura
NZ_WBMT01000001	Actinomadura rudentiformis	Bacteria	Actinobacteria	Streptosporangiales	Thermomonosporaceae	Actinomadura
VCKW01000100	Actinomadura sp. 14C53	Bacteria	Actinobacteria	Streptosporangiales	Thermomonosporaceae	Actinomadura
MTBP01000001	Actinomadura sp. 5-2	Bacteria	Actinobacteria	Streptosporangiales	Thermomonosporaceae	Actinomadura
NZ_MTBP01000001	Actinomadura sp. 5-2	Bacteria	Actinobacteria	Streptosporangiales	Thermomonosporaceae	Actinomadura
SMLC01000100	Actinomadura sp. 6K520	Bacteria	Actinobacteria	Streptosporangiales	Thermomonosporaceae	Actinomadura
SMKK01000100	Actinomadura sp. 7K507	Bacteria	Actinobacteria	Streptosporangiales	Thermomonosporaceae	Actinomadura
SMKB01000100	Actinomadura sp. 7K534	Bacteria	Actinobacteria	Streptosporangiales	Thermomonosporaceae	Actinomadura
MKJY01000001	Actinomadura sp. CNU-125	Bacteria	Actinobacteria	Streptosporangiales	Thermomonosporaceae	Actinomadura
NZ_MKJY01000001	Actinomadura sp. CNU-125	Bacteria	Actinobacteria	Streptosporangiales	Thermomonosporaceae	Actinomadura	unclassified Actinomadura
VSRQ01000001	Actinomadura sp. CYP1-5	Bacteria	Actinobacteria	Streptosporangiales	Thermomonosporaceae	Actinomadura
JAABOU010000100	Actinomadura sp. DSM 109109	Bacteria	Actinobacteria	Streptosporangiales	Thermomonosporaceae	Actinomadura	unclassified Actinomadura
SMKM01000100	Actinomadura sp. GC306	Bacteria	Actinobacteria	Streptosporangiales	Thermomonosporaceae	Actinomadura
SMKU01000100	Actinomadura sp. H3C3	Bacteria	Actinobacteria	Streptosporangiales	Thermomonosporaceae	Actinomadura
WING01000001	Actinomadura sp. J1-007	Bacteria	Actinobacteria	Streptosporangiales	Thermomonosporaceae	Actinomadura	unclassified Actinomadura
NZ_BDDE01000001	Actinomadura sp. K4S16	Bacteria	Actinobacteria	Streptosporangiales	Thermomonosporaceae	Actinomadura	unclassified Actinomadura
SMKT01000100	Actinomadura sp. KC06	Bacteria	Actinobacteria	Streptosporangiales	Thermomonosporaceae	Actinomadura
SMJX01000100	Actinomadura sp. KC216	Bacteria	Actinobacteria	Streptosporangiales	Thermomonosporaceae	Actinomadura
SMKH01000100	Actinomadura sp. KC345	Bacteria	Actinobacteria	Streptosporangiales	Thermomonosporaceae	Actinomadura
WBMS02000001	Actinomadura sp. LD22	Bacteria	Actinobacteria	Streptosporangiales	Thermomonosporaceae	Actinomadura	unclassified Actinomadura
NZ_WBMS02000001	Actinomadura sp. LD22	Bacteria	Actinobacteria	Streptosporangiales	Thermomonosporaceae	Actinomadura	unclassified Actinomadura
QVNQ01000001	Actinomadura sp. LHW52907	Bacteria	Actinobacteria	Streptosporangiales	Thermomonosporaceae	Actinomadura
QLYX01000001	Actinomadura sp. LHW63021	Bacteria	Actinobacteria	Streptosporangiales	Thermomonosporaceae	Actinomadura
WOFH01000001	Actinomadura sp. NEAU-AAG5	Bacteria	Actinobacteria	Streptosporangiales	Thermomonosporaceae	Actinomadura	unclassified Actinomadura
NZ_WOFH01000001	Actinomadura sp. NEAU-AAG5	Bacteria	Actinobacteria	Streptosporangiales	Thermomonosporaceae	Actinomadura	unclassified Actinomadura
QURH01000450	Actinomadura sp. NEAU-G17	Bacteria	Actinobacteria	Streptosporangiales	Thermomonosporaceae	Actinomadura
RFFG01000001	Actinomadura sp. NEAU-Ht49	Bacteria	Actinobacteria	Streptosporangiales	Thermomonosporaceae	Actinomadura
NZ_RFFG01000001	Actinomadura sp. NEAU-Ht49	Bacteria	Actinobacteria	Streptosporangiales	Thermomonosporaceae	Actinomadura	unclassified Actinomadura
WEGH01000001	Actinomadura sp. RB68	Bacteria	Actinobacteria	Streptosporangiales	Thermomonosporaceae	Actinomadura	unclassified Actinomadura
QHJN01000103	Actinomadura sp. WAC 06369	Bacteria	Actinobacteria	Streptosporangiales	Thermomonosporaceae	Actinomadura
NZ_CP041244	Actinomadura sp. WMMA1423	Bacteria	Actinobacteria	Streptosporangiales	Thermomonosporaceae	Actinomadura
CP044407	Actinomadura sp. WMMB499	Bacteria	Actinobacteria	Streptosporangiales	Thermomonosporaceae	Actinomadura	unclassified Actinomadura
NZ_CP044407	Actinomadura sp. WMMB499	Bacteria	Actinobacteria	Streptosporangiales	Thermomonosporaceae	Actinomadura	unclassified Actinomadura
VSFF01000010	Actinomadura syzygii	Bacteria	Actinobacteria	Streptosporangiales	Thermomonosporaceae	Actinomadura
QTTT01000001	Actinomadura umbrina	Bacteria	Actinobacteria	Streptosporangiales	Thermomonosporaceae	Actinomadura
PVNI01000001	Actinomadura viridilutea	Bacteria	Actinobacteria	Streptosporangiales	Thermomonosporaceae	Actinomadura
NZ_PVNI01000001	Actinomadura viridilutea	Bacteria	Actinobacteria	Streptosporangiales	Thermomonosporaceae	Actinomadura
NZ_LT635862	Actinomyces bouchesdurhonensis	Bacteria	Actinobacteria	Actinomycetales	Actinomycetaceae	Actinomyces
UAPQ01000012	Actinomyces bovis	Bacteria	Actinobacteria	Actinomycetales	Actinomycetaceae	Actinomyces
RQZC01000001	Actinomyces bowdenii	Bacteria	Actinobacteria	Actinomycetales	Actinomycetaceae	Actinomyces
NZ_AUBL01000001	Actinomyces dentalis DSM 19115	Bacteria	Actinobacteria	Actinomycetales	Actinomycetaceae	Actinomyces
UFSA01000002	Actinomyces denticolens	Bacteria	Actinobacteria	Actinomycetales	Actinomycetaceae	Actinomyces
FQYL01000031	Actinomyces denticolens	Bacteria	Actinobacteria	Actinomycetales	Actinomycetaceae	Actinomyces
BDIO01000001	Actinomyces denticolens	Bacteria	Actinobacteria	Actinomycetales	Actinomycetaceae	Actinomyces
NZ_FQYL01000031	Actinomyces denticolens	Bacteria	Actinobacteria	Actinomycetales	Actinomycetaceae	Actinomyces
NZ_MVIW01000001	Actinomyces denticolens	Bacteria	Actinobacteria	Actinomycetales	Actinomycetaceae	Actinomyces
CP020468	Actinomyces gaoshouyii	Bacteria	Actinobacteria	Actinomycetales	Actinomycetaceae	Actinomyces
NZ_MVIV01000001	Actinomyces gaoshouyii	Bacteria	Actinobacteria	Actinomycetales	Actinomycetaceae	Actinomyces
NZ_CP020468	Actinomyces gaoshouyii	Bacteria	Actinobacteria	Actinomycetales	Actinomycetaceae	Actinomyces
NZ_KE386871	Actinomyces gerencseriae DSM 6844	Bacteria	Actinobacteria	Actinomycetales	Actinomycetaceae	Actinomyces
FQTT01000018	Actinomyces glycerinitolerans	Bacteria	Actinobacteria	Actinomycetales	Actinomycetaceae	Actinomyces
NZ_FQTT01000018	Actinomyces glycerinitolerans	Bacteria	Actinobacteria	Actinomycetales	Actinomycetaceae	Actinomyces
PNHV01000001	Actinomyces graevenitzii	Bacteria	Actinobacteria	Actinomycetales	Actinomycetaceae	Actinomyces
NZ_PNHV01000001	Actinomyces graevenitzii	Bacteria	Actinobacteria	Actinomycetales	Actinomycetaceae	Actinomyces
JH470338	Actinomyces graevenitzii C83	Bacteria	Actinobacteria	Actinomycetales	Actinomycetaceae	Actinomyces
NZ_JH470338	Actinomyces graevenitzii C83	Bacteria	Actinobacteria	Actinomycetales	Actinomycetaceae	Actinomyces
KE951478	Actinomyces graevenitzii F0530	Bacteria	Actinobacteria	Actinomycetales	Actinomycetaceae	Actinomyces
NZ_KE951478	Actinomyces graevenitzii F0530	Bacteria	Actinobacteria	Actinomycetales	Actinomycetaceae	Actinomyces
CP017298	Actinomyces hongkongensis	Bacteria	Actinobacteria	Actinomycetales	Actinomycetaceae	Actinomyces
NZ_CP017298	Actinomyces hongkongensis	Bacteria	Actinobacteria	Actinomycetales	Actinomycetaceae	Actinomyces
RQYO01000001	Actinomyces hordeovulneris	Bacteria	Actinobacteria	Actinomycetales	Actinomycetaceae	Actinomyces
RQYV01000001	Actinomyces hordeovulneris	Bacteria	Actinobacteria	Actinomycetales	Actinomycetaceae	Actinomyces
MQVS01000001	Actinomyces hordeovulneris	Bacteria	Actinobacteria	Actinomycetales	Actinomycetaceae	Actinomyces
NZ_MQVS01000001	Actinomyces hordeovulneris	Bacteria	Actinobacteria	Actinomycetales	Actinomycetaceae	Actinomyces
NZ_RQYV01000001	Actinomyces hordeovulneris	Bacteria	Actinobacteria	Actinomycetales	Actinomycetaceae	Actinomyces
LR134350	Actinomyces howellii	Bacteria	Actinobacteria	Actinomycetales	Actinomycetaceae	Actinomyces
NZ_PISF01000010	Actinomyces howellii	Bacteria	Actinobacteria	Actinomycetales	Actinomycetaceae	Actinomyces
NZ_LR134350	Actinomyces howellii	Bacteria	Actinobacteria	Actinomycetales	Actinomycetaceae	Actinomyces
LR134357	Actinomyces israelii	Bacteria	Actinobacteria	Actinomycetales	Actinomycetaceae	Actinomyces
NZ_LR134357	Actinomyces israelii	Bacteria	Actinobacteria	Actinomycetales	Actinomycetaceae	Actinomyces
NZ_JONS01000001	Actinomyces israelii DSM 43320	Bacteria	Actinobacteria	Actinomycetales	Actinomycetaceae	Actinomyces
VXKM01000001	Actinomyces johnsonii	Bacteria	Actinobacteria	Actinomycetales	Actinomycetaceae	Actinomyces
VICB01000001	Actinomyces johnsonii	Bacteria	Actinobacteria	Actinomycetales	Actinomycetaceae	Actinomyces
NZ_VICB01000001	Actinomyces johnsonii	Bacteria	Actinobacteria	Actinomycetales	Actinomycetaceae	Actinomyces
KE951507	Actinomyces johnsonii F0510	Bacteria	Actinobacteria	Actinomycetales	Actinomycetaceae	Actinomyces
NZ_KE951507	Actinomyces johnsonii F0510	Bacteria	Actinobacteria	Actinomycetales	Actinomycetaceae	Actinomyces
KE951832	Actinomyces johnsonii F0542	Bacteria	Actinobacteria	Actinomycetales	Actinomycetaceae	Actinomyces
NZ_KE951832	Actinomyces johnsonii F0542	Bacteria	Actinobacteria	Actinomycetales	Actinomycetaceae	Actinomyces
MQSU01000001	Actinomyces liubingyangii	Bacteria	Actinobacteria	Actinomycetales	Actinomycetaceae	Actinomyces
MQSV01000001	Actinomyces liubingyangii	Bacteria	Actinobacteria	Actinomycetales	Actinomycetaceae	Actinomyces
NZ_MQSU01000001	Actinomyces liubingyangii	Bacteria	Actinobacteria	Actinomycetales	Actinomycetaceae	Actinomyces
MPDM01000001	Actinomyces marimammalium	Bacteria	Actinobacteria	Actinomycetales	Actinomycetaceae	Actinomyces
NZ_MPDM01000001	Actinomyces marimammalium	Bacteria	Actinobacteria	Actinomycetales	Actinomycetaceae	Actinomyces
NZ_LT707419	Actinomyces marseillensis	Bacteria	Actinobacteria	Actinomycetales	Actinomycetaceae	Actinomyces
NZ_JH711481	Actinomyces massiliensis 4401292	Bacteria	Actinobacteria	Actinomycetales	Actinomycetaceae	Actinomyces
AKFT01000233	Actinomyces massiliensis F0489	Bacteria	Actinobacteria	Actinomycetales	Actinomycetaceae	Actinomyces
NZ_FTPB01000003	Actinomyces mediterranea	Bacteria	Actinobacteria	Actinomycetales	Actinomycetaceae	Actinomyces
NZ_FYEG01000024	Actinomyces minihominis	Bacteria	Actinobacteria	Actinomycetales	Actinomycetaceae	Actinomyces
PKKP01000001	Actinomyces naeslundii	Bacteria	Actinobacteria	Actinomycetales	Actinomycetaceae	Actinomyces
AP017894	Actinomyces naeslundii	Bacteria	Actinobacteria	Actinomycetales	Actinomycetaceae	Actinomyces
MSRI01000001	Actinomyces naeslundii	Bacteria	Actinobacteria	Actinomycetales	Actinomycetaceae	Actinomyces
MSRK01000001	Actinomyces naeslundii	Bacteria	Actinobacteria	Actinomycetales	Actinomycetaceae	Actinomyces
MSRL01000001	Actinomyces naeslundii	Bacteria	Actinobacteria	Actinomycetales	Actinomycetaceae	Actinomyces
MSRM01000001	Actinomyces naeslundii	Bacteria	Actinobacteria	Actinomycetales	Actinomycetaceae	Actinomyces
MSRO01000001	Actinomyces naeslundii	Bacteria	Actinobacteria	Actinomycetales	Actinomycetaceae	Actinomyces
MSRQ01000001	Actinomyces naeslundii	Bacteria	Actinobacteria	Actinomycetales	Actinomycetaceae	Actinomyces
MSRP01000001	Actinomyces naeslundii	Bacteria	Actinobacteria	Actinomycetales	Actinomycetaceae	Actinomyces
MSRS01000001	Actinomyces naeslundii	Bacteria	Actinobacteria	Actinomycetales	Actinomycetaceae	Actinomyces
MSRU01000001	Actinomyces naeslundii	Bacteria	Actinobacteria	Actinomycetales	Actinomycetaceae	Actinomyces
MSRN01000001	Actinomyces naeslundii	Bacteria	Actinobacteria	Actinomycetales	Actinomycetaceae	Actinomyces
MSRR01000001	Actinomyces naeslundii	Bacteria	Actinobacteria	Actinomycetales	Actinomycetaceae	Actinomyces
MSRT01000001	Actinomyces naeslundii	Bacteria	Actinobacteria	Actinomycetales	Actinomycetaceae	Actinomyces
MSKZ01000001	Actinomyces naeslundii	Bacteria	Actinobacteria	Actinomycetales	Actinomycetaceae	Actinomyces
MSKY01000001	Actinomyces naeslundii	Bacteria	Actinobacteria	Actinomycetales	Actinomycetaceae	Actinomyces
MSLA01000001	Actinomyces naeslundii	Bacteria	Actinobacteria	Actinomycetales	Actinomycetaceae	Actinomyces
MSLB01000001	Actinomyces naeslundii	Bacteria	Actinobacteria	Actinomycetales	Actinomycetaceae	Actinomyces
MSKX01000001	Actinomyces naeslundii	Bacteria	Actinobacteria	Actinomycetales	Actinomycetaceae	Actinomyces
MSRH01000001	Actinomyces naeslundii	Bacteria	Actinobacteria	Actinomycetales	Actinomycetaceae	Actinomyces
MSRJ01000001	Actinomyces naeslundii	Bacteria	Actinobacteria	Actinomycetales	Actinomycetaceae	Actinomyces
NZ_MSRT01000001	Actinomyces naeslundii	Bacteria	Actinobacteria	Actinomycetales	Actinomycetaceae	Actinomyces
NZ_MSRH01000001	Actinomyces naeslundii	Bacteria	Actinobacteria	Actinomycetales	Actinomycetaceae	Actinomyces
NZ_MSRJ01000001	Actinomyces naeslundii	Bacteria	Actinobacteria	Actinomycetales	Actinomycetaceae	Actinomyces
NZ_MSRI01000001	Actinomyces naeslundii	Bacteria	Actinobacteria	Actinomycetales	Actinomycetaceae	Actinomyces
NZ_MSRK01000001	Actinomyces naeslundii	Bacteria	Actinobacteria	Actinomycetales	Actinomycetaceae	Actinomyces
NZ_MSRL01000001	Actinomyces naeslundii	Bacteria	Actinobacteria	Actinomycetales	Actinomycetaceae	Actinomyces
NZ_MSRO01000001	Actinomyces naeslundii	Bacteria	Actinobacteria	Actinomycetales	Actinomycetaceae	Actinomyces
NZ_MSRQ01000001	Actinomyces naeslundii	Bacteria	Actinobacteria	Actinomycetales	Actinomycetaceae	Actinomyces
NZ_MSRP01000001	Actinomyces naeslundii	Bacteria	Actinobacteria	Actinomycetales	Actinomycetaceae	Actinomyces
NZ_MSRS01000001	Actinomyces naeslundii	Bacteria	Actinobacteria	Actinomycetales	Actinomycetaceae	Actinomyces
NZ_MSRU01000001	Actinomyces naeslundii	Bacteria	Actinobacteria	Actinomycetales	Actinomycetaceae	Actinomyces
NZ_MSRN01000001	Actinomyces naeslundii	Bacteria	Actinobacteria	Actinomycetales	Actinomycetaceae	Actinomyces
NZ_MSRR01000001	Actinomyces naeslundii	Bacteria	Actinobacteria	Actinomycetales	Actinomycetaceae	Actinomyces
NZ_MSKZ01000001	Actinomyces naeslundii	Bacteria	Actinobacteria	Actinomycetales	Actinomycetaceae	Actinomyces
NZ_MSKY01000001	Actinomyces naeslundii	Bacteria	Actinobacteria	Actinomycetales	Actinomycetaceae	Actinomyces
NZ_MSLA01000001	Actinomyces naeslundii	Bacteria	Actinobacteria	Actinomycetales	Actinomycetaceae	Actinomyces
NZ_MSLB01000001	Actinomyces naeslundii	Bacteria	Actinobacteria	Actinomycetales	Actinomycetaceae	Actinomyces
NZ_MSKX01000001	Actinomyces naeslundii	Bacteria	Actinobacteria	Actinomycetales	Actinomycetaceae	Actinomyces
NZ_PKKP01000001	Actinomyces naeslundii	Bacteria	Actinobacteria	Actinomycetales	Actinomycetaceae	Actinomyces
NZ_AP017894	Actinomyces naeslundii	Bacteria	Actinobacteria	Actinomycetales	Actinomycetaceae	Actinomyces
ALJK01000001	Actinomyces naeslundii str. Howell 279	Bacteria	Actinobacteria	Actinomycetales	Actinomycetaceae	Actinomyces
FNQV01000029	Actinomyces nasicola	Bacteria	Actinobacteria	Actinomycetales	Actinomycetaceae	Actinomyces
MQVR01000001	Actinomyces nasicola	Bacteria	Actinobacteria	Actinomycetales	Actinomycetaceae	Actinomyces
NZ_MQVR01000001	Actinomyces nasicola	Bacteria	Actinobacteria	Actinomycetales	Actinomycetaceae	Actinomyces
NZ_RYFV01000011	Actinomyces oricola	Bacteria	Actinobacteria	Actinomycetales	Actinomycetaceae	Actinomyces
VICC01000001	Actinomyces oris	Bacteria	Actinobacteria	Actinomycetales	Actinomycetaceae	Actinomyces
PKKL01000001	Actinomyces oris	Bacteria	Actinobacteria	Actinomycetales	Actinomycetaceae	Actinomyces
MSQE01000001	Actinomyces oris	Bacteria	Actinobacteria	Actinomycetales	Actinomycetaceae	Actinomyces
MSGO01000001	Actinomyces oris	Bacteria	Actinobacteria	Actinomycetales	Actinomycetaceae	Actinomyces
MSKK01000001	Actinomyces oris	Bacteria	Actinobacteria	Actinomycetales	Actinomycetaceae	Actinomyces
MSKM01000001	Actinomyces oris	Bacteria	Actinobacteria	Actinomycetales	Actinomycetaceae	Actinomyces
MSKN01000001	Actinomyces oris	Bacteria	Actinobacteria	Actinomycetales	Actinomycetaceae	Actinomyces
MSKO01000001	Actinomyces oris	Bacteria	Actinobacteria	Actinomycetales	Actinomycetaceae	Actinomyces
MSKS01000001	Actinomyces oris	Bacteria	Actinobacteria	Actinomycetales	Actinomycetaceae	Actinomyces
MSKP01000001	Actinomyces oris	Bacteria	Actinobacteria	Actinomycetales	Actinomycetaceae	Actinomyces
MSKR01000001	Actinomyces oris	Bacteria	Actinobacteria	Actinomycetales	Actinomycetaceae	Actinomyces
MSKU01000001	Actinomyces oris	Bacteria	Actinobacteria	Actinomycetales	Actinomycetaceae	Actinomyces
MSKV01000001	Actinomyces oris	Bacteria	Actinobacteria	Actinomycetales	Actinomycetaceae	Actinomyces
MSKW01000001	Actinomyces oris	Bacteria	Actinobacteria	Actinomycetales	Actinomycetaceae	Actinomyces
MSKI01000001	Actinomyces oris	Bacteria	Actinobacteria	Actinomycetales	Actinomycetaceae	Actinomyces
MSKL01000001	Actinomyces oris	Bacteria	Actinobacteria	Actinomycetales	Actinomycetaceae	Actinomyces
MSKJ01000001	Actinomyces oris	Bacteria	Actinobacteria	Actinomycetales	Actinomycetaceae	Actinomyces
MSKT01000001	Actinomyces oris	Bacteria	Actinobacteria	Actinomycetales	Actinomycetaceae	Actinomyces
MSKQ01000001	Actinomyces oris	Bacteria	Actinobacteria	Actinomycetales	Actinomycetaceae	Actinomyces
MAUB01000107	Actinomyces oris	Bacteria	Actinobacteria	Actinomycetales	Actinomycetaceae	Actinomyces
CP014232	Actinomyces oris	Bacteria	Actinobacteria	Actinomycetales	Actinomycetaceae	Actinomyces
NZ_MSQE01000001	Actinomyces oris	Bacteria	Actinobacteria	Actinomycetales	Actinomycetaceae	Actinomyces
NZ_MSGO01000001	Actinomyces oris	Bacteria	Actinobacteria	Actinomycetales	Actinomycetaceae	Actinomyces
NZ_MSKK01000001	Actinomyces oris	Bacteria	Actinobacteria	Actinomycetales	Actinomycetaceae	Actinomyces
NZ_MSKM01000001	Actinomyces oris	Bacteria	Actinobacteria	Actinomycetales	Actinomycetaceae	Actinomyces
NZ_MSKN01000001	Actinomyces oris	Bacteria	Actinobacteria	Actinomycetales	Actinomycetaceae	Actinomyces
NZ_MSKO01000001	Actinomyces oris	Bacteria	Actinobacteria	Actinomycetales	Actinomycetaceae	Actinomyces
NZ_MSKS01000001	Actinomyces oris	Bacteria	Actinobacteria	Actinomycetales	Actinomycetaceae	Actinomyces
NZ_MSKP01000001	Actinomyces oris	Bacteria	Actinobacteria	Actinomycetales	Actinomycetaceae	Actinomyces
NZ_MSKR01000001	Actinomyces oris	Bacteria	Actinobacteria	Actinomycetales	Actinomycetaceae	Actinomyces
NZ_MSKU01000001	Actinomyces oris	Bacteria	Actinobacteria	Actinomycetales	Actinomycetaceae	Actinomyces
NZ_MSKV01000001	Actinomyces oris	Bacteria	Actinobacteria	Actinomycetales	Actinomycetaceae	Actinomyces
NZ_MSKW01000001	Actinomyces oris	Bacteria	Actinobacteria	Actinomycetales	Actinomycetaceae	Actinomyces
NZ_MSKI01000001	Actinomyces oris	Bacteria	Actinobacteria	Actinomycetales	Actinomycetaceae	Actinomyces
NZ_MSKL01000001	Actinomyces oris	Bacteria	Actinobacteria	Actinomycetales	Actinomycetaceae	Actinomyces
NZ_MSKJ01000001	Actinomyces oris	Bacteria	Actinobacteria	Actinomycetales	Actinomycetaceae	Actinomyces
NZ_MSKT01000001	Actinomyces oris	Bacteria	Actinobacteria	Actinomycetales	Actinomycetaceae	Actinomyces
NZ_MSKQ01000001	Actinomyces oris	Bacteria	Actinobacteria	Actinomycetales	Actinomycetaceae	Actinomyces
NZ_PKKL01000001	Actinomyces oris	Bacteria	Actinobacteria	Actinomycetales	Actinomycetaceae	Actinomyces
NZ_VICC01000001	Actinomyces oris	Bacteria	Actinobacteria	Actinomycetales	Actinomycetaceae	Actinomyces
NZ_CP014232	Actinomyces oris	Bacteria	Actinobacteria	Actinomycetales	Actinomycetaceae	Actinomyces
NZ_BABV01000771	Actinomyces oris K20	Bacteria	Actinobacteria	Actinomycetales	Actinomycetaceae	Actinomyces
NZ_LT635457	Actinomyces pacaensis	Bacteria	Actinobacteria	Actinomycetales	Actinomycetaceae	Actinomyces
NZ_CCXH01000001	Actinomyces polynesiensis	Bacteria	Actinobacteria	Actinomycetales	Actinomycetaceae	Actinomyces
NZ_LT700212	Actinomyces provencensis	Bacteria	Actinobacteria	Actinomycetales	Actinomycetaceae	Actinomyces
NZ_PPPL01000059	Actinomyces qiguomingii	Bacteria	Actinobacteria	Actinomycetales	Actinomycetaceae	Actinomyces
NZ_CP025228	Actinomyces qiguomingii	Bacteria	Actinobacteria	Actinomycetales	Actinomycetaceae	Actinomyces
CP014228	Actinomyces radicidentis	Bacteria	Actinobacteria	Actinomycetales	Actinomycetaceae	Actinomyces
NZ_CP014228	Actinomyces radicidentis	Bacteria	Actinobacteria	Actinomycetales	Actinomycetaceae	Actinomyces
FNHU01000038	Actinomyces ruminicola	Bacteria	Actinobacteria	Actinomycetales	Actinomycetaceae	Actinomyces
FNIM01000039	Actinomyces ruminicola	Bacteria	Actinobacteria	Actinomycetales	Actinomycetaceae	Actinomyces
NZ_SPKK01000100	Actinomyces ruminicola	Bacteria	Actinobacteria	Actinomycetales	Actinomycetaceae	Actinomyces
NZ_FNIM01000039	Actinomyces ruminicola	Bacteria	Actinobacteria	Actinomycetales	Actinomycetaceae	Actinomyces
NZ_FNHU01000038	Actinomyces ruminicola	Bacteria	Actinobacteria	Actinomycetales	Actinomycetaceae	Actinomyces
LR134363	Actinomyces slackii	Bacteria	Actinobacteria	Actinomycetales	Actinomycetaceae	Actinomyces
NZ_LR134363	Actinomyces slackii	Bacteria	Actinobacteria	Actinomycetales	Actinomycetaceae	Actinomyces
NZ_AUAK01000001	Actinomyces slackii ATCC 49928	Bacteria	Actinobacteria	Actinomycetales	Actinomycetaceae	Actinomyces
RFFY01000707	Actinomyces sp.	Bacteria	Actinobacteria	Actinomycetales	Actinomycetaceae	Actinomyces
RBJI01000009	Actinomyces sp.	Bacteria	Actinobacteria	Actinomycetales	Actinomycetaceae	Actinomyces
QFPC01000087	Actinomyces sp.	Bacteria	Actinobacteria	Actinomycetales	Actinomycetaceae	Actinomyces
QYRR01000001	Actinomyces sp. 2119	Bacteria	Actinobacteria	Actinomycetales	Actinomycetaceae	Actinomyces
CP032514	Actinomyces sp. 2129	Bacteria	Actinobacteria	Actinomycetales	Actinomycetaceae	Actinomyces
NZ_CP032514	Actinomyces sp. 2129	Bacteria	Actinobacteria	Actinomycetales	Actinomycetaceae	Actinomyces
NZ_CP025227	Actinomyces sp. 299	Bacteria	Actinobacteria	Actinomycetales	Actinomycetaceae	Actinomyces
NZ_PIZB01000008	Actinomyces sp. 340	Bacteria	Actinobacteria	Actinomycetales	Actinomycetaceae	Actinomyces
CP025249	Actinomyces sp. 432	Bacteria	Actinobacteria	Actinomycetales	Actinomycetaceae	Actinomyces
NZ_CP025249	Actinomyces sp. 432	Bacteria	Actinobacteria	Actinomycetales	Actinomycetaceae	Actinomyces
PIZD01000071	Actinomyces sp. 565	Bacteria	Actinobacteria	Actinomycetales	Actinomycetaceae	Actinomyces
NZ_PIZD01000071	Actinomyces sp. 565	Bacteria	Actinobacteria	Actinomycetales	Actinomycetaceae	Actinomyces
AP017896	Actinomyces sp. Chiba101	Bacteria	Actinobacteria	Actinomycetales	Actinomycetaceae	Actinomyces
NZ_AP017896	Actinomyces sp. Chiba101	Bacteria	Actinobacteria	Actinomycetales	Actinomycetaceae	Actinomyces
MTPX02000009	Actinomyces sp. CtC 72	Bacteria	Actinobacteria	Actinomycetales	Actinomycetaceae	Actinomyces
NZ_CP039292	Actinomyces sp. dk561	Bacteria	Actinobacteria	Actinomycetales	Actinomycetaceae	Actinomyces
NZ_SPQV01000001	Actinomyces sp. dk752	Bacteria	Actinobacteria	Actinomycetales	Actinomycetaceae	Actinomyces
KV835854	Actinomyces sp. HMSC035G02	Bacteria	Actinobacteria	Actinomycetales	Actinomycetaceae	Actinomyces
NZ_KV835854	Actinomyces sp. HMSC035G02	Bacteria	Actinobacteria	Actinomycetales	Actinomycetaceae	Actinomyces
KV808625	Actinomyces sp. HMSC064C12	Bacteria	Actinobacteria	Actinomycetales	Actinomycetaceae	Actinomyces
NZ_KV808625	Actinomyces sp. HMSC064C12	Bacteria	Actinobacteria	Actinomycetales	Actinomycetaceae	Actinomyces
KV811458	Actinomyces sp. HMSC065F11	Bacteria	Actinobacteria	Actinomycetales	Actinomycetaceae	Actinomyces
NZ_KV811458	Actinomyces sp. HMSC065F11	Bacteria	Actinobacteria	Actinomycetales	Actinomycetaceae	Actinomyces
KV816934	Actinomyces sp. HMSC065F12	Bacteria	Actinobacteria	Actinomycetales	Actinomycetaceae	Actinomyces
NZ_KV816934	Actinomyces sp. HMSC065F12	Bacteria	Actinobacteria	Actinomycetales	Actinomycetaceae	Actinomyces
KV788423	Actinomyces sp. HMSC06A08	Bacteria	Actinobacteria	Actinomycetales	Actinomycetaceae	Actinomyces
NZ_KV788423	Actinomyces sp. HMSC06A08	Bacteria	Actinobacteria	Actinomycetales	Actinomycetaceae	Actinomyces
KV807566	Actinomyces sp. HMSC072A03	Bacteria	Actinobacteria	Actinomycetales	Actinomycetaceae	Actinomyces
NZ_KV807566	Actinomyces sp. HMSC072A03	Bacteria	Actinobacteria	Actinomycetales	Actinomycetaceae	Actinomyces
KV808730	Actinomyces sp. HMSC075B09	Bacteria	Actinobacteria	Actinomycetales	Actinomycetaceae	Actinomyces
NZ_KV808730	Actinomyces sp. HMSC075B09	Bacteria	Actinobacteria	Actinomycetales	Actinomycetaceae	Actinomyces
KV810900	Actinomyces sp. HMSC075C01	Bacteria	Actinobacteria	Actinomycetales	Actinomycetaceae	Actinomyces
NZ_KV810900	Actinomyces sp. HMSC075C01	Bacteria	Actinobacteria	Actinomycetales	Actinomycetaceae	Actinomyces
KV789056	Actinomyces sp. HMSC08A01	Bacteria	Actinobacteria	Actinomycetales	Actinomycetaceae	Actinomyces
NZ_KV789056	Actinomyces sp. HMSC08A01	Bacteria	Actinobacteria	Actinomycetales	Actinomycetaceae	Actinomyces
KV789073	Actinomyces sp. HMSC08A09	Bacteria	Actinobacteria	Actinomycetales	Actinomycetaceae	Actinomyces
NZ_KV789073	Actinomyces sp. HMSC08A09	Bacteria	Actinobacteria	Actinomycetales	Actinomycetaceae	Actinomyces
KE150450	Actinomyces sp. HPA0247	Bacteria	Actinobacteria	Actinomycetales	Actinomycetaceae	Actinomyces
NZ_KE150450	Actinomyces sp. HPA0247	Bacteria	Actinobacteria	Actinomycetales	Actinomycetaceae	Actinomyces
ALCB01000001	Actinomyces sp. ICM39	Bacteria	Actinobacteria	Actinomycetales	Actinomycetaceae	Actinomyces
ALCA01000001	Actinomyces sp. ICM47	Bacteria	Actinobacteria	Actinomycetales	Actinomycetaceae	Actinomyces
JDFI01000001	Actinomyces sp. ICM54	Bacteria	Actinobacteria	Actinomycetales	Actinomycetaceae	Actinomyces
ALIY01000001	Actinomyces sp. ICM58	Bacteria	Actinobacteria	Actinomycetales	Actinomycetaceae	Actinomyces
NZ_OOHN01000006	Actinomyces sp. Marseille-P3109	Bacteria	Actinobacteria	Actinomycetales	Actinomycetaceae	Actinomyces
NZ_GL882504	Actinomyces sp. oral taxon 170 str. F0386	Bacteria	Actinobacteria	Actinomycetales	Actinomycetaceae	Actinomyces
CP040005	Actinomyces sp. oral taxon 171 str. F0337	Bacteria	Actinobacteria	Actinomycetales	Actinomycetaceae	Actinomyces
NZ_GL637675	Actinomyces sp. oral taxon 171 str. F0337	Bacteria	Actinobacteria	Actinomycetales	Actinomycetaceae	Actinomyces
NZ_CP040005	Actinomyces sp. oral taxon 171 str. F0337	Bacteria	Actinobacteria	Actinomycetales	Actinomycetaceae	Actinomyces
KE952098	Actinomyces sp. oral taxon 172 str. F0311	Bacteria	Actinobacteria	Actinomycetales	Actinomycetaceae	Actinomyces
NZ_KE952098	Actinomyces sp. oral taxon 172 str. F0311	Bacteria	Actinobacteria	Actinomycetales	Actinomycetaceae	Actinomyces
AFUR01000007	Actinomyces sp. oral taxon 175 str. F0384	Bacteria	Actinobacteria	Actinomycetales	Actinomycetaceae	Actinomyces
NZ_AFUR01000007	Actinomyces sp. oral taxon 175 str. F0384	Bacteria	Actinobacteria	Actinomycetales	Actinomycetaceae	Actinomyces
GL622194	Actinomyces sp. oral taxon 180 str. F0310	Bacteria	Actinobacteria	Actinomycetales	Actinomycetaceae	Actinomyces
NZ_GL622194	Actinomyces sp. oral taxon 180 str. F0310	Bacteria	Actinobacteria	Actinomycetales	Actinomycetaceae	Actinomyces
KB291540	Actinomyces sp. oral taxon 181 str. F0379	Bacteria	Actinobacteria	Actinomycetales	Actinomycetaceae	Actinomyces
NZ_KB291540	Actinomyces sp. oral taxon 181 str. F0379	Bacteria	Actinobacteria	Actinomycetales	Actinomycetaceae	Actinomyces
CP012590	Actinomyces sp. oral taxon 414	Bacteria	Actinobacteria	Actinomycetales	Actinomycetaceae	Actinomyces
NZ_CP012590	Actinomyces sp. oral taxon 414	Bacteria	Actinobacteria	Actinomycetales	Actinomycetaceae	Actinomyces
GL985606	Actinomyces sp. oral taxon 448 str. F0400	Bacteria	Actinobacteria	Actinomycetales	Actinomycetaceae	Actinomyces
NZ_GL985606	Actinomyces sp. oral taxon 448 str. F0400	Bacteria	Actinobacteria	Actinomycetales	Actinomycetaceae	Actinomyces
GG703882	Actinomyces sp. oral taxon 848 str. F0332	Bacteria	Actinobacteria	Actinomycetales	Actinomycetaceae	Actinomyces
NZ_GG703882	Actinomyces sp. oral taxon 848 str. F0332	Bacteria	Actinobacteria	Actinomycetales	Actinomycetaceae	Actinomyces
NZ_CP040503	Actinomyces sp. oral taxon 848 str. F0332	Bacteria	Actinobacteria	Actinomycetales	Actinomycetaceae	Actinomyces
JH470348	Actinomyces sp. oral taxon 849 str. F0330	Bacteria	Actinobacteria	Actinomycetales	Actinomycetaceae	Actinomyces
NZ_JH470348	Actinomyces sp. oral taxon 849 str. F0330	Bacteria	Actinobacteria	Actinomycetales	Actinomycetaceae	Actinomyces
CP027236	Actinomyces sp. oral taxon 897	Bacteria	Actinobacteria	Actinomycetales	Actinomycetaceae	Actinomyces
NZ_CP027236	Actinomyces sp. oral taxon 897	Bacteria	Actinobacteria	Actinomycetales	Actinomycetaceae	Actinomyces
JRMU01000001	Actinomyces sp. S4-C9	Bacteria	Actinobacteria	Actinomycetales	Actinomycetaceae	Actinomyces
JRMV01000006	Actinomyces sp. S6-Spd3	Bacteria	Actinobacteria	Actinomycetales	Actinomycetaceae	Actinomyces
PKMC01000001	Actinomyces sp. UMB0138	Bacteria	Actinobacteria	Actinomycetales	Actinomycetaceae	Actinomyces
NZ_PKMC01000001	Actinomyces sp. UMB0138	Bacteria	Actinobacteria	Actinomycetales	Actinomycetaceae	Actinomyces
PNHT01000001	Actinomyces sp. UMB0918	Bacteria	Actinobacteria	Actinomycetales	Actinomycetaceae	Actinomyces
NZ_PNHT01000001	Actinomyces sp. UMB0918	Bacteria	Actinobacteria	Actinomycetales	Actinomycetaceae	Actinomyces
CP017812	Actinomyces sp. VUL4_3	Bacteria	Actinobacteria	Actinomycetales	Actinomycetaceae	Actinomyces
NZ_CP017812	Actinomyces sp. VUL4_3	Bacteria	Actinobacteria	Actinomycetales	Actinomycetaceae	Actinomyces
NZ_CP027862	Actinomyces sp. Z16	Bacteria	Actinobacteria	Actinomycetales	Actinomycetaceae	Actinomyces
QMIO01000001	Actinomyces sp. Z3	Bacteria	Actinobacteria	Actinomycetales	Actinomycetaceae	Actinomyces
NZ_QMIO01000001	Actinomyces sp. Z3	Bacteria	Actinobacteria	Actinomycetales	Actinomycetaceae	Actinomyces
QMIN01000076	Actinomyces sp. Z5	Bacteria	Actinobacteria	Actinomycetales	Actinomycetaceae	Actinomyces
NZ_QMIN01000076	Actinomyces sp. Z5	Bacteria	Actinobacteria	Actinomycetales	Actinomycetaceae	Actinomyces
NZ_VWPG01000011	Actinomyces sp. zg296	Bacteria	Actinobacteria	Actinomycetales	Actinomycetaceae	Actinomyces
NZ_VWPD01000010	Actinomyces sp. zg325	Bacteria	Actinobacteria	Actinomycetales	Actinomycetaceae	Actinomyces
NZ_VWPE01000011	Actinomyces sp. zg328	Bacteria	Actinobacteria	Actinomycetales	Actinomycetaceae	Actinomyces
NZ_VWPF01000011	Actinomyces sp. zg329	Bacteria	Actinobacteria	Actinomycetales	Actinomycetaceae	Actinomyces
c00001_NZ_JAAI..	Actinomyces sp. zg-332	Bacteria	Actinobacteria	Actinomycetales	Actinomycetaceae	Actinomyces
c00001_NZ_JAAH..	Actinomyces sp. ZJ293	Bacteria	Actinobacteria	Actinomycetales	Actinomycetaceae	Actinomyces
c00001_NZ_JAAI..	Actinomyces sp. ZJ293	Bacteria	Actinobacteria	Actinomycetales	Actinomycetaceae	Actinomyces
c00001_NZ_JAAI..	Actinomyces sp. ZJ308	Bacteria	Actinobacteria	Actinomycetales	Actinomycetaceae	Actinomyces
c00001_NZ_JAAI..	Actinomyces sp. ZJ751	Bacteria	Actinobacteria	Actinomycetales	Actinomycetaceae	Actinomyces
NZ_JH806632	Actinomyces timonensis DSM 23838	Bacteria	Actinobacteria	Actinomycetales	Actinomycetaceae	Actinomyces
NZ_LT632545	Actinomyces urinae	Bacteria	Actinobacteria	Actinomycetales	Actinomycetaceae	Actinomyces
PKHA01000001	Actinomyces urogenitalis	Bacteria	Actinobacteria	Actinomycetales	Actinomycetaceae	Actinomyces
NZ_JUUL01000047	Actinomyces urogenitalis	Bacteria	Actinobacteria	Actinomycetales	Actinomycetaceae	Actinomyces
NZ_PKHA01000001	Actinomyces urogenitalis	Bacteria	Actinobacteria	Actinomycetales	Actinomycetaceae	Actinomyces
AZLV01000002	Actinomyces urogenitalis DORA_12	Bacteria	Actinobacteria	Actinomycetales	Actinomycetaceae	Actinomyces
DS999640	Actinomyces urogenitalis DSM 15434	Bacteria	Actinobacteria	Actinomycetales	Actinomycetaceae	Actinomyces
NZ_DS999640	Actinomyces urogenitalis DSM 15434	Bacteria	Actinobacteria	Actinomycetales	Actinomycetaceae	Actinomyces
JRMT01000001	Actinomyces urogenitalis S6-C4	Bacteria	Actinobacteria	Actinomycetales	Actinomycetaceae	Actinomyces
LR134477	Actinomyces viscosus	Bacteria	Actinobacteria	Actinomycetales	Actinomycetaceae	Actinomyces
SPDW01000010	Actinomyces viscosus	Bacteria	Actinobacteria	Actinomycetales	Actinomycetaceae	Actinomyces
NZ_LR134477	Actinomyces viscosus	Bacteria	Actinobacteria	Actinomycetales	Actinomycetaceae	Actinomyces
KI391966	Actinomyces viscosus C505	Bacteria	Actinobacteria	Actinomycetales	Actinomycetaceae	Actinomyces
NZ_KI391966	Actinomyces viscosus C505	Bacteria	Actinobacteria	Actinomycetales	Actinomycetaceae	Actinomyces
NZ_KV700385	Actinomyces vulturis	Bacteria	Actinobacteria	Actinomycetales	Actinomycetaceae	Actinomyces
c00001_NZ_CABI..	Actinomycetaceae bacterium	Bacteria	Actinobacteria	Actinomycetales	Actinomycetaceae
c00001_NZ_CABK..	Actinomycetaceae bacterium	Bacteria	Actinobacteria	Actinomycetales	Actinomycetaceae
LVZK01000001	Actinomycetaceae bacterium BA112	Bacteria	Actinobacteria	Actinomycetales	Actinomycetaceae
VULO01000001	Actinomycetaceae bacterium WB03_NA08	Bacteria	Actinobacteria	Actinomycetales	Actinomycetaceae
JAACDI010000105	Actinomycetales bacterium	Bacteria	Actinobacteria	Actinomycetales
QYQH01000026	Actinomycetales bacterium	Bacteria	Actinobacteria	Actinomycetales
QYRA01000005	Actinomycetales bacterium	Bacteria	Actinobacteria	Actinomycetales
SDYC01000039	Actinomycetales bacterium	Bacteria	Actinobacteria	Actinomycetales
SDYB01000278	Actinomycetales bacterium	Bacteria	Actinobacteria	Actinomycetales
PDRP01000060	Actinomycetales bacterium	Bacteria	Actinobacteria	Actinomycetales
PDRO01000005	Actinomycetales bacterium	Bacteria	Actinobacteria	Actinomycetales
NZWQ02000064	Actinomycetales bacterium	Bacteria	Actinobacteria	Actinomycetales
FUHX01000085	Actinomycetales bacterium JB111	Bacteria	Actinobacteria	Actinomycetales
NBNH01000070	Actinomycetales bacterium mxb001	Bacteria	Actinobacteria	Actinomycetales
PJCV01000010	Actinomycetales bacterium SN12	Bacteria	Actinobacteria	Actinomycetales
NZ_PJCV01000010	Actinomycetales bacterium SN12	Bacteria	Actinobacteria	Actinomycetales
NHFQ01000016	Actinomycetales bacterium TMED115	Bacteria	Actinobacteria	Actinomycetales
NZ_KB903217	Actinomycetospora chiangmaiensis DSM 45062	Bacteria	Actinobacteria	Pseudonocardiales	Pseudonocardiaceae	Actinomycetospora
QEKW01000001	Actinomycetospora cinnamomea	Bacteria	Actinobacteria	Pseudonocardiales	Pseudonocardiaceae	Actinomycetospora
NZ_QEKW01000001	Actinomycetospora cinnamomea	Bacteria	Actinobacteria	Pseudonocardiales	Pseudonocardiaceae	Actinomycetospora
SNYO01000001	Actinomycetospora succinea	Bacteria	Actinobacteria	Pseudonocardiales	Pseudonocardiaceae	Actinomycetospora
NZ_SNYO01000001	Actinomycetospora succinea	Bacteria	Actinobacteria	Pseudonocardiales	Pseudonocardiaceae	Actinomycetospora
SOCP01000001	Actinophytocola oryzae	Bacteria	Actinobacteria	Pseudonocardiales	Pseudonocardiaceae
WHUD01000100	Actinophytocola sp.	Bacteria	Actinobacteria	Pseudonocardiales	Pseudonocardiaceae	unclassified Actinophytocola
WHUB01000100	Actinophytocola sp.	Bacteria	Actinobacteria	Pseudonocardiales	Pseudonocardiaceae	unclassified Actinophytocola
WHTY01000037	Actinophytocola sp.	Bacteria	Actinobacteria	Pseudonocardiales	Pseudonocardiaceae	unclassified Actinophytocola
WHTD01000161	Actinophytocola sp.	Bacteria	Actinobacteria	Pseudonocardiales	Pseudonocardiaceae	unclassified Actinophytocola
WHSS01000283	Actinophytocola sp.	Bacteria	Actinobacteria	Pseudonocardiales	Pseudonocardiaceae	unclassified Actinophytocola
MSIE01000001	Actinophytocola xanthii	Bacteria	Actinobacteria	Pseudonocardiales	Pseudonocardiaceae
RCCL01000011	Actinophytocola xinjiangensis	Bacteria	Actinobacteria	Pseudonocardiales	Pseudonocardiaceae
MSIF01000001	Actinophytocola xinjiangensis	Bacteria	Actinobacteria	Pseudonocardiales	Pseudonocardiaceae
OBDY01000071	Actinoplanes atraurantiacus	Bacteria	Actinobacteria	Micromonosporales	Micromonosporaceae	Actinoplanes
NZ_OBDY01000071	Actinoplanes atraurantiacus	Bacteria	Actinobacteria	Micromonosporales	Micromonosporaceae	Actinoplanes
LLZH01000001	Actinoplanes awajinensis subsp. mycoplanecinus	Bacteria	Actinobacteria	Micromonosporales	Micromonosporaceae	Actinoplanes
SNWR01000001	Actinoplanes brasiliensis	Bacteria	Actinobacteria	Micromonosporales	Micromonosporaceae	Actinoplanes
LT629758	Actinoplanes derwentensis	Bacteria	Actinobacteria	Micromonosporales	Micromonosporaceae	Actinoplanes
NZ_LT629758	Actinoplanes derwentensis	Bacteria	Actinobacteria	Micromonosporales	Micromonosporaceae	Actinoplanes
CP006272	Actinoplanes friuliensis DSM 7358	Bacteria	Actinobacteria	Micromonosporales	Micromonosporaceae	Actinoplanes
NC_022657	Actinoplanes friuliensis DSM 7358	Bacteria	Actinobacteria	Micromonosporales	Micromonosporaceae	Actinoplanes
NZ_KB903294	Actinoplanes globisporus DSM 43857	Bacteria	Actinobacteria	Micromonosporales	Micromonosporaceae	Actinoplanes
PVMZ01000001	Actinoplanes italicus	Bacteria	Actinobacteria	Micromonosporales	Micromonosporaceae	Actinoplanes
NZ_PVMZ01000001	Actinoplanes italicus	Bacteria	Actinobacteria	Micromonosporales	Micromonosporaceae	Actinoplanes
QLMJ01000001	Actinoplanes lutulentus	Bacteria	Actinobacteria	Micromonosporales	Micromonosporaceae	Actinoplanes
NZ_QLMJ01000001	Actinoplanes lutulentus	Bacteria	Actinobacteria	Micromonosporales	Micromonosporaceae	Actinoplanes
AP012319	Actinoplanes missouriensis 431	Bacteria	Actinobacteria	Micromonosporales	Micromonosporaceae	Actinoplanes
NC_017093	Actinoplanes missouriensis 431	Bacteria	Actinobacteria	Micromonosporales	Micromonosporaceae	Actinoplanes
FONV01000059	Actinoplanes philippinensis	Bacteria	Actinobacteria	Micromonosporales	Micromonosporaceae	Actinoplanes
NZ_JZKF01000001	Actinoplanes rectilineatus	Bacteria	Actinobacteria	Micromonosporales	Micromonosporaceae	Actinoplanes
FZNR01000075	Actinoplanes regularis	Bacteria	Actinobacteria	Micromonosporales	Micromonosporaceae	Actinoplanes
NZ_FZNR01000075	Actinoplanes regularis	Bacteria	Actinobacteria	Micromonosporales	Micromonosporaceae	Actinoplanes
QHHV01000100	Actinoplanes sp. ATCC 53533	Bacteria	Actinobacteria	Micromonosporales	Micromonosporaceae	Actinoplanes
NZ_RJAC01000001	Actinoplanes sp. LAM7112	Bacteria	Actinobacteria	Micromonosporales	Micromonosporaceae	Actinoplanes	unclassified Actinoplanes
CP005929	Actinoplanes sp. N902-109	Bacteria	Actinobacteria	Micromonosporales	Micromonosporaceae	Actinoplanes
NC_021191	Actinoplanes sp. N902-109	Bacteria	Actinobacteria	Micromonosporales	Micromonosporaceae	Actinoplanes	unclassified Actinoplanes
AP019371	Actinoplanes sp. OR16	Bacteria	Actinobacteria	Micromonosporales	Micromonosporaceae	Actinoplanes
NZ_AP019371	Actinoplanes sp. OR16	Bacteria	Actinobacteria	Micromonosporales	Micromonosporaceae	Actinoplanes	unclassified Actinoplanes
CP023298	Actinoplanes sp. SE50	Bacteria	Actinobacteria	Micromonosporales	Micromonosporaceae	Actinoplanes
NZ_CP023298	Actinoplanes sp. SE50	Bacteria	Actinobacteria	Micromonosporales	Micromonosporaceae	Actinoplanes	unclassified Actinoplanes
LT827010	Actinoplanes sp. SE50/110	Bacteria	Actinobacteria	Micromonosporales	Micromonosporaceae	Actinoplanes
CP003170	Actinoplanes sp. SE50/110	Bacteria	Actinobacteria	Micromonosporales	Micromonosporaceae	Actinoplanes
NC_017803	Actinoplanes sp. SE50/110	Bacteria	Actinobacteria	Micromonosporales	Micromonosporaceae	Actinoplanes	unclassified Actinoplanes
NZ_LT827010	Actinoplanes sp. SE50/110	Bacteria	Actinobacteria	Micromonosporales	Micromonosporaceae	Actinoplanes	unclassified Actinoplanes
NZ_LOJP01000001	Actinoplanes sp. TFC3	Bacteria	Actinobacteria	Micromonosporales	Micromonosporaceae	Actinoplanes	unclassified Actinoplanes
NZ_JOJL01000001	Actinoplanes subtropicus	Bacteria	Actinobacteria	Micromonosporales	Micromonosporaceae	Actinoplanes
VIWY01000001	Actinoplanes teichomyceticus	Bacteria	Actinobacteria	Micromonosporales	Micromonosporaceae	Actinoplanes
NZ_VTPA01000001	Actinoplanes teichomyceticus	Bacteria	Actinobacteria	Micromonosporales	Micromonosporaceae	Actinoplanes
NZ_CP023865	Actinoplanes teichomyceticus ATCC 31121	Bacteria	Actinobacteria	Micromonosporales	Micromonosporaceae	Actinoplanes
JRTT01000001	Actinoplanes utahensis	Bacteria	Actinobacteria	Micromonosporales	Micromonosporaceae	Actinoplanes
QGGR01000001	Actinoplanes xinjiangensis	Bacteria	Actinobacteria	Micromonosporales	Micromonosporaceae	Actinoplanes
NZ_QGGR01000001	Actinoplanes xinjiangensis	Bacteria	Actinobacteria	Micromonosporales	Micromonosporaceae	Actinoplanes
NZ_KB892707	Actinopolymorpha alba DSM 45243	Bacteria	Actinobacteria	Propionibacteriales	Nocardioidaceae	Actinopolymorpha
FOOI01000040	Actinopolymorpha cephalotaxi	Bacteria	Actinobacteria	Propionibacteriales	Nocardioidaceae	Actinopolymorpha
NZ_FOOI01000040	Actinopolymorpha cephalotaxi	Bacteria	Actinobacteria	Propionibacteriales	Nocardioidaceae	Actinopolymorpha
LT629732	Actinopolymorpha singaporensis	Bacteria	Actinobacteria	Propionibacteriales	Nocardioidaceae	Actinopolymorpha
NZ_LT629732	Actinopolymorpha singaporensis	Bacteria	Actinobacteria	Propionibacteriales	Nocardioidaceae	Actinopolymorpha
FOMZ01000042	Actinopolyspora alba	Bacteria	Actinobacteria	Actinopolysporales	Actinopolysporaceae	Actinopolyspora
NZ_FOMZ01000042	Actinopolyspora alba	Bacteria	Actinobacteria	Actinopolysporales	Actinopolysporaceae	Actinopolyspora
CP022752	Actinopolyspora erythraea	Bacteria	Actinobacteria	Actinopolysporales	Actinopolysporaceae	Actinopolyspora
KN214174	Actinopolyspora erythraea	Bacteria	Actinobacteria	Actinopolysporales	Actinopolysporaceae	Actinopolyspora
NZ_KN214174	Actinopolyspora erythraea	Bacteria	Actinobacteria	Actinopolysporales	Actinopolysporaceae	Actinopolyspora
NZ_CP022752	Actinopolyspora erythraea	Bacteria	Actinobacteria	Actinopolysporales	Actinopolysporaceae	Actinopolyspora
NZ_AQUI01000001	Actinopolyspora halophila DSM 43834	Bacteria	Actinobacteria	Actinopolysporales	Actinopolysporaceae	Actinopolyspora
PVSR01000010	Actinopolyspora mortivallis	Bacteria	Actinobacteria	Actinopolysporales	Actinopolysporaceae	Actinopolyspora
NZ_KB913024	Actinopolyspora mortivallis DSM 44261	Bacteria	Actinobacteria	Actinopolysporales	Actinopolysporaceae	Actinopolyspora
FNFM01000024	Actinopolyspora mzabensis	Bacteria	Actinobacteria	Actinopolysporales	Actinopolysporaceae	Actinopolyspora
NZ_FNFM01000024	Actinopolyspora mzabensis	Bacteria	Actinobacteria	Actinopolysporales	Actinopolysporaceae	Actinopolyspora
FPAT01000023	Actinopolyspora righensis	Bacteria	Actinobacteria	Actinopolysporales	Actinopolysporaceae	Actinopolyspora
NZ_FPAT01000023	Actinopolyspora righensis	Bacteria	Actinobacteria	Actinopolysporales	Actinopolysporaceae	Actinopolyspora
FNKO01000002	Actinopolyspora saharensis	Bacteria	Actinobacteria	Actinopolysporales	Actinopolysporaceae	Actinopolyspora
JAANYZ010000010	Actinopolyspora sp. BKK1	Bacteria	Actinobacteria	Actinopolysporales	Actinopolysporaceae	Actinopolyspora	unclassified Actinopolyspora
JAANTE010000010	Actinopolyspora sp. BKK2	Bacteria	Actinobacteria	Actinopolysporales	Actinopolysporaceae	Actinopolyspora	unclassified Actinopolyspora
SHLB01000001	Actinopolyspora sp. DSM 45956	Bacteria	Actinobacteria	Actinopolysporales	Actinopolysporaceae	Actinopolyspora
VFPR01000001	Actinopolyspora sp. DSM 45965	Bacteria	Actinobacteria	Actinopolysporales	Actinopolysporaceae	Actinopolyspora
FNJR01000034	Actinopolyspora xinjiangensis	Bacteria	Actinobacteria	Actinopolysporales	Actinopolysporaceae	Actinopolyspora
NZ_FNJR01000034	Actinopolyspora xinjiangensis	Bacteria	Actinobacteria	Actinopolysporales	Actinopolysporaceae	Actinopolyspora
SNYN01000001	Actinorugispora endophytica	Bacteria	Actinobacteria	Streptosporangiales	Nocardiopsaceae	Actinorugispora
NZ_SNYN01000001	Actinorugispora endophytica	Bacteria	Actinobacteria	Streptosporangiales	Nocardiopsaceae	Actinorugispora
JAAGLZ010000001	Actinospica acidiphila	Bacteria	Actinobacteria	Catenulisporales	Actinospicaceae	Actinospica
JAAGMC010000001	Actinospica acidiphila	Bacteria	Actinobacteria	Catenulisporales	Actinospicaceae	Actinospica
JAAGNA010000001	Actinospica acidiphila	Bacteria	Actinobacteria	Catenulisporales	Actinospicaceae	Actinospica
KI632511	Actinospica robiniae DSM 44927	Bacteria	Actinobacteria	Catenulisporales	Actinospicaceae	Actinospica
NZ_KI632511	Actinospica robiniae DSM 44927	Bacteria	Actinobacteria	Catenulisporales	Actinospicaceae	Actinospica
CP001630	Actinosynnema mirum DSM 43827	Bacteria	Actinobacteria	Pseudonocardiales	Pseudonocardiaceae	Actinosynnema
NC_013093	Actinosynnema mirum DSM 43827	Bacteria	Actinobacteria	Pseudonocardiales	Pseudonocardiaceae	Actinosynnema
CP023445	Actinosynnema pretiosum	Bacteria	Actinobacteria	Pseudonocardiales	Pseudonocardiaceae	Actinosynnema
NZ_CP023445	Actinosynnema pretiosum	Bacteria	Actinobacteria	Pseudonocardiales	Pseudonocardiaceae	Actinosynnema
CP029607	Actinosynnema pretiosum subsp. pretiosum	Bacteria	Actinobacteria	Pseudonocardiales	Pseudonocardiaceae	Actinosynnema
NZ_CP029607	Actinosynnema pretiosum subsp. pretiosum	Bacteria	Actinobacteria	Pseudonocardiales	Pseudonocardiaceae	Actinosynnema
MTQO01000007	Actinosynnema sp. ALI-1.44	Bacteria	Actinobacteria	Pseudonocardiales	Pseudonocardiaceae	Actinosynnema
NZ_WNXX01000010	Actinotalea caeni	Bacteria	Actinobacteria	Micrococcales	Cellulomonadaceae	Actinotalea
BJYK01000001	Actinotalea fermentans	Bacteria	Actinobacteria	Micrococcales	Cellulomonadaceae	Actinotalea
QGTB01000001	Actinotalea fermentans ATCC 43279 = JCM 9966 = DSM 3133	Bacteria	Actinobacteria	Micrococcales	Cellulomonadaceae	Actinotalea
AXCW01000001	Actinotalea ferrariae CF5-4	Bacteria	Actinobacteria	Micrococcales	Cellulomonadaceae	Actinotalea
NZ_VTTP01000010	Actinotalea sp. HO-Ch2	Bacteria	Actinobacteria	Micrococcales	Cellulomonadaceae	Actinotalea	unclassified Actinotalea
QDIE01000010	Actinotignum sanguinis	Bacteria	Actinobacteria	Actinomycetales	Actinomycetaceae	Actinotignum
CP008802	Actinotignum schaalii	Bacteria	Actinobacteria	Actinomycetales	Actinomycetaceae	Actinotignum
NZ_CP008802	Actinotignum schaalii	Bacteria	Actinobacteria	Actinomycetales	Actinomycetaceae	Actinotignum
NZ_KE386862	Actinotignum schaalii DSM 15541	Bacteria	Actinobacteria	Actinomycetales	Actinomycetaceae	Actinotignum
KE150262	Actinotignum schaalii FB123-CNA-2	Bacteria	Actinobacteria	Actinomycetales	Actinomycetaceae	Actinotignum
NZ_KE150262	Actinotignum schaalii FB123-CNA-2	Bacteria	Actinobacteria	Actinomycetales	Actinomycetaceae	Actinotignum
PKMD01000001	Actinotignum timonense	Bacteria	Actinobacteria	Actinomycetales	Actinomycetaceae	Actinotignum
PKME01000001	Actinotignum timonense	Bacteria	Actinobacteria	Actinomycetales	Actinomycetaceae	Actinotignum
NZ_LT706966	Actinotignum timonense	Bacteria	Actinobacteria	Actinomycetales	Actinomycetaceae	Actinotignum
NZ_PKME01000001	Actinotignum timonense	Bacteria	Actinobacteria	Actinomycetales	Actinomycetaceae	Actinotignum
PNHX01000001	Actinotignum urinale	Bacteria	Actinobacteria	Actinomycetales	Actinomycetaceae	Actinotignum
NZ_PNHX01000001	Actinotignum urinale	Bacteria	Actinobacteria	Actinomycetales	Actinomycetaceae	Actinotignum
NZ_ATUY01000001	Actinotignum urinale DSM 15805	Bacteria	Actinobacteria	Actinomycetales	Actinomycetaceae	Actinotignum
VJNE01000010	Adlercreutzia equolifaciens	Bacteria	Actinobacteria	Coriobacteriia	Eggerthellales	Eggerthellaceae	Adlercreutzia
WPOO01000001	Adlercreutzia equolifaciens	Bacteria	Actinobacteria	Coriobacteriia	Eggerthellales	Eggerthellaceae	Adlercreutzia
QVOJ01000017	Adlercreutzia equolifaciens	Bacteria	Actinobacteria	Coriobacteriia	Eggerthellales	Eggerthellaceae	Adlercreutzia
AP013105	Adlercreutzia equolifaciens DSM 19450	Bacteria	Actinobacteria	Coriobacteriia	Eggerthellales	Eggerthellaceae	Adlercreutzia
NC_022567	Adlercreutzia equolifaciens DSM 19450	Bacteria	Actinobacteria	Coriobacteriia	Eggerthellales	Eggerthellaceae	Adlercreutzia
QZDZ01000010	Adlercreutzia muris	Bacteria	Actinobacteria	Coriobacteriia	Eggerthellales	Eggerthellaceae	Adlercreutzia
WAJS01000001	Adlercreutzia muris	Bacteria	Actinobacteria	Coriobacteriia	Eggerthellales	Eggerthellaceae	Adlercreutzia
AP022829	Adlercreutzia sp. 8CFCBH1	Bacteria	Actinobacteria	Coriobacteriia	Eggerthellales	Eggerthellaceae	Adlercreutzia	unclassified Adlercreutzia
NZ_UYYE01000008	Adlercreutzia sp. Marseille-P7992	Bacteria	Actinobacteria	Coriobacteriia	Eggerthellales	Eggerthellaceae	Adlercreutzia	unclassified Adlercreutzia
c00001_NZ_JAAK..	Adlercreutzia sp. ZJ138	Bacteria	Actinobacteria	Coriobacteriia	Eggerthellales	Eggerthellaceae	Adlercreutzia	unclassified Adlercreutzia
c00001_NZ_JAAK..	Adlercreutzia sp. ZJ141	Bacteria	Actinobacteria	Coriobacteriia	Eggerthellales	Eggerthellaceae	Adlercreutzia	unclassified Adlercreutzia
c00001_NZ_JAAK..	Adlercreutzia sp. ZJ154	Bacteria	Actinobacteria	Coriobacteriia	Eggerthellales	Eggerthellaceae	Adlercreutzia	unclassified Adlercreutzia
c00001_NZ_JAAK..	Adlercreutzia sp. ZJ176	Bacteria	Actinobacteria	Coriobacteriia	Eggerthellales	Eggerthellaceae	Adlercreutzia	unclassified Adlercreutzia
c00001_NZ_JAAK..	Adlercreutzia sp. ZJ242	Bacteria	Actinobacteria	Coriobacteriia	Eggerthellales	Eggerthellaceae	Adlercreutzia	unclassified Adlercreutzia
c00001_NZ_JAAK..	Adlercreutzia sp. ZJ304	Bacteria	Actinobacteria	Coriobacteriia	Eggerthellales	Eggerthellaceae	Adlercreutzia	unclassified Adlercreutzia
c00001_NZ_JAAK..	Adlercreutzia sp. ZJ305	Bacteria	Actinobacteria	Coriobacteriia	Eggerthellales	Eggerthellaceae	Adlercreutzia	unclassified Adlercreutzia
MWWU01000001	Aeriscardovia aeriphila	Bacteria	Actinobacteria	Bifidobacteriales	Bifidobacteriaceae	Aeriscardovia
RQJX01000001	Aeromicrobium camelliae	Bacteria	Actinobacteria	Propionibacteriales	Nocardioidaceae	Aeromicrobium
LT796768	Aeromicrobium choanae	Bacteria	Actinobacteria	Propionibacteriales	Nocardioidaceae	Aeromicrobium
NZ_LT796768	Aeromicrobium choanae	Bacteria	Actinobacteria	Propionibacteriales	Nocardioidaceae	Aeromicrobium
RDBF01000001	Aeromicrobium endophyticum	Bacteria	Actinobacteria	Propionibacteriales	Nocardioidaceae	Aeromicrobium
CP011502	Aeromicrobium erythreum	Bacteria	Actinobacteria	Propionibacteriales	Nocardioidaceae	Aeromicrobium
NZ_CP011502	Aeromicrobium erythreum	Bacteria	Actinobacteria	Propionibacteriales	Nocardioidaceae	Aeromicrobium
SDPP02000001	Aeromicrobium fastidiosum	Bacteria	Actinobacteria	Propionibacteriales	Nocardioidaceae	Aeromicrobium
NZ_SDPP02000001	Aeromicrobium fastidiosum	Bacteria	Actinobacteria	Propionibacteriales	Nocardioidaceae	Aeromicrobium
BJZQ01000001	Aeromicrobium flavum	Bacteria	Actinobacteria	Propionibacteriales	Nocardioidaceae	Aeromicrobium
SDPQ02000001	Aeromicrobium ginsengisoli	Bacteria	Actinobacteria	Propionibacteriales	Nocardioidaceae	Aeromicrobium
CM001024	Aeromicrobium marinum DSM 15272	Bacteria	Actinobacteria	Propionibacteriales	Nocardioidaceae	Aeromicrobium
NZ_CM001024	Aeromicrobium marinum DSM 15272	Bacteria	Actinobacteria	Propionibacteriales	Nocardioidaceae	Aeromicrobium
c00001_NZ_CABK..	Aeromicrobium massiliense	Bacteria	Actinobacteria	Propionibacteriales	Nocardioidaceae	Aeromicrobium
NZ_HE978636	Aeromicrobium massiliense JC14	Bacteria	Actinobacteria	Propionibacteriales	Nocardioidaceae	Aeromicrobium
SSHC01000082	Aeromicrobium sp.	Bacteria	Actinobacteria	Propionibacteriales	Nocardioidaceae	Aeromicrobium
CP026952	Aeromicrobium sp. 592	Bacteria	Actinobacteria	Propionibacteriales	Nocardioidaceae	Aeromicrobium
NZ_CP026952	Aeromicrobium sp. 592	Bacteria	Actinobacteria	Propionibacteriales	Nocardioidaceae	Aeromicrobium	unclassified Aeromicrobium
LR733311	Aeromicrobium sp. 9AM	Bacteria	Actinobacteria	Propionibacteriales	Nocardioidaceae	Aeromicrobium	unclassified Aeromicrobium
NZ_LR733311	Aeromicrobium sp. 9AM	Bacteria	Actinobacteria	Propionibacteriales	Nocardioidaceae	Aeromicrobium	unclassified Aeromicrobium
CP027482	Aeromicrobium sp. A1-2	Bacteria	Actinobacteria	Propionibacteriales	Nocardioidaceae	Aeromicrobium
NZ_CP027482	Aeromicrobium sp. A1-2	Bacteria	Actinobacteria	Propionibacteriales	Nocardioidaceae	Aeromicrobium	unclassified Aeromicrobium
VDUX01000001	Aeromicrobium sp. CC-CFT486	Bacteria	Actinobacteria	Propionibacteriales	Nocardioidaceae	Aeromicrobium
VLNT01000001	Aeromicrobium sp. Co35	Bacteria	Actinobacteria	Propionibacteriales	Nocardioidaceae	Aeromicrobium
NZ_VLNT01000001	Aeromicrobium sp. Co35	Bacteria	Actinobacteria	Propionibacteriales	Nocardioidaceae	Aeromicrobium	unclassified Aeromicrobium
SJXM01000010	Aeromicrobium sp. IC_218	Bacteria	Actinobacteria	Propionibacteriales	Nocardioidaceae	Aeromicrobium
LMMD01000001	Aeromicrobium sp. Leaf245	Bacteria	Actinobacteria	Propionibacteriales	Nocardioidaceae	Aeromicrobium
NZ_LMMD01000001	Aeromicrobium sp. Leaf245	Bacteria	Actinobacteria	Propionibacteriales	Nocardioidaceae	Aeromicrobium	unclassified Aeromicrobium
LMMY01000001	Aeromicrobium sp. Leaf272	Bacteria	Actinobacteria	Propionibacteriales	Nocardioidaceae	Aeromicrobium
NZ_LMMY01000001	Aeromicrobium sp. Leaf272	Bacteria	Actinobacteria	Propionibacteriales	Nocardioidaceae	Aeromicrobium	unclassified Aeromicrobium
LMNK01000001	Aeromicrobium sp. Leaf289	Bacteria	Actinobacteria	Propionibacteriales	Nocardioidaceae	Aeromicrobium
LMNM01000001	Aeromicrobium sp. Leaf291	Bacteria	Actinobacteria	Propionibacteriales	Nocardioidaceae	Aeromicrobium
QUBR01000001	Aeromicrobium sp. M2KJ-4	Bacteria	Actinobacteria	Propionibacteriales	Nocardioidaceae	Aeromicrobium
NZ_QUBR01000001	Aeromicrobium sp. M2KJ-4	Bacteria	Actinobacteria	Propionibacteriales	Nocardioidaceae	Aeromicrobium	unclassified Aeromicrobium
CP045737	Aeromicrobium sp. MF47	Bacteria	Actinobacteria	Propionibacteriales	Nocardioidaceae	Aeromicrobium	unclassified Aeromicrobium
NZ_CP045737	Aeromicrobium sp. MF47	Bacteria	Actinobacteria	Propionibacteriales	Nocardioidaceae	Aeromicrobium	unclassified Aeromicrobium
MIJB01000001	Aeromicrobium sp. PE09-221	Bacteria	Actinobacteria	Propionibacteriales	Nocardioidaceae	Aeromicrobium
LMIS01000001	Aeromicrobium sp. Root236	Bacteria	Actinobacteria	Propionibacteriales	Nocardioidaceae	Aeromicrobium
LMDH01000001	Aeromicrobium sp. Root344	Bacteria	Actinobacteria	Propionibacteriales	Nocardioidaceae	Aeromicrobium
NZ_LMDH01000001	Aeromicrobium sp. Root344	Bacteria	Actinobacteria	Propionibacteriales	Nocardioidaceae	Aeromicrobium	unclassified Aeromicrobium
LMET01000001	Aeromicrobium sp. Root472D3	Bacteria	Actinobacteria	Propionibacteriales	Nocardioidaceae	Aeromicrobium
NZ_LMET01000001	Aeromicrobium sp. Root472D3	Bacteria	Actinobacteria	Propionibacteriales	Nocardioidaceae	Aeromicrobium	unclassified Aeromicrobium
LMFJ01000001	Aeromicrobium sp. Root495	Bacteria	Actinobacteria	Propionibacteriales	Nocardioidaceae	Aeromicrobium
NZ_LMFJ01000001	Aeromicrobium sp. Root495	Bacteria	Actinobacteria	Propionibacteriales	Nocardioidaceae	Aeromicrobium	unclassified Aeromicrobium
WJWV01000001	Aeromicrobium sp. S22	Bacteria	Actinobacteria	Propionibacteriales	Nocardioidaceae	Aeromicrobium	unclassified Aeromicrobium
SRPI01000014	Aeromicrobium sp. S592	Bacteria	Actinobacteria	Propionibacteriales	Nocardioidaceae	Aeromicrobium
WJWW01000001	Aeromicrobium sp. SMF47	Bacteria	Actinobacteria	Propionibacteriales	Nocardioidaceae	Aeromicrobium	unclassified Aeromicrobium
WLCK01000001	Aeromicrobium sp. zg-629	Bacteria	Actinobacteria	Propionibacteriales	Nocardioidaceae	Aeromicrobium	unclassified Aeromicrobium
NZ_ATXE01000001	Aestuariimicrobium kwangyangense DSM 21549	Bacteria	Actinobacteria	Propionibacteriales	Propionibacteriaceae	Aestuariimicrobium
JYFC01000001	Agreia bicolorata	Bacteria	Actinobacteria	Micrococcales	Microbacteriaceae	Agreia
FXAY01000008	Agreia pratensis	Bacteria	Actinobacteria	Micrococcales	Microbacteriaceae	Agreia
LMKK01000001	Agreia sp. Leaf210	Bacteria	Actinobacteria	Micrococcales	Microbacteriaceae	Agreia
LMLX01000001	Agreia sp. Leaf244	Bacteria	Actinobacteria	Micrococcales	Microbacteriaceae	Agreia
LMNF01000001	Agreia sp. Leaf283	Bacteria	Actinobacteria	Micrococcales	Microbacteriaceae	Agreia
LMOQ01000001	Agreia sp. Leaf335	Bacteria	Actinobacteria	Micrococcales	Microbacteriaceae	Agreia
FXWI01000005	Agreia sp. VKM Ac-1783	Bacteria	Actinobacteria	Micrococcales	Microbacteriaceae	Agreia
FUYG01000018	Agreia sp. VKM Ac-2052	Bacteria	Actinobacteria	Micrococcales	Microbacteriaceae	Agreia
FOZN01000007	Agrococcus baldri	Bacteria	Actinobacteria	Micrococcales	Microbacteriaceae	Agrococcus
BJUU01000001	Agrococcus baldri	Bacteria	Actinobacteria	Micrococcales	Microbacteriaceae	Agrococcus
NZ_FOZN01000007	Agrococcus baldri	Bacteria	Actinobacteria	Micrococcales	Microbacteriaceae	Agrococcus
LT629734	Agrococcus carbonis	Bacteria	Actinobacteria	Micrococcales	Microbacteriaceae	Agrococcus
NZ_LT629734	Agrococcus carbonis	Bacteria	Actinobacteria	Micrococcales	Microbacteriaceae	Agrococcus
FUHU01000048	Agrococcus casei LMG 22410	Bacteria	Actinobacteria	Micrococcales	Microbacteriaceae	Agrococcus
LT629695	Agrococcus jejuensis	Bacteria	Actinobacteria	Micrococcales	Microbacteriaceae	Agrococcus
NZ_VEFR01000010	Agrococcus jejuensis	Bacteria	Actinobacteria	Micrococcales	Microbacteriaceae	Agrococcus
NZ_LT629695	Agrococcus jejuensis	Bacteria	Actinobacteria	Micrococcales	Microbacteriaceae	Agrococcus
RKHJ01000001	Agrococcus jenensis	Bacteria	Actinobacteria	Micrococcales	Microbacteriaceae	Agrococcus
RBZZ01000001	Agrococcus lahaulensis	Bacteria	Actinobacteria	Micrococcales	Microbacteriaceae	Agrococcus
NZ_AULD01000005	Agrococcus lahaulensis DSM 17612	Bacteria	Actinobacteria	Micrococcales	Microbacteriaceae	Agrococcus
ASHR01000001	Agrococcus pavilionensis RW1	Bacteria	Actinobacteria	Micrococcales	Microbacteriaceae	Agrococcus
NZ_FPEG01000003	Agrococcus sp. Marseille-P2731	Bacteria	Actinobacteria	Micrococcales	Microbacteriaceae	Agrococcus
VOIR01000011	Agrococcus sp. NS18	Bacteria	Actinobacteria	Micrococcales	Microbacteriaceae	Agrococcus
NZ_VOIR01000011	Agrococcus sp. NS18	Bacteria	Actinobacteria	Micrococcales	Microbacteriaceae	Agrococcus
CP027942	Agrococcus sp. SGAir0287	Bacteria	Actinobacteria	Micrococcales	Microbacteriaceae	Agrococcus
NZ_CP027942	Agrococcus sp. SGAir0287	Bacteria	Actinobacteria	Micrococcales	Microbacteriaceae	Agrococcus
SDPN01000001	Agromyces albus	Bacteria	Actinobacteria	Micrococcales	Microbacteriaceae	Agromyces
NZ_SDPN01000001	Agromyces albus	Bacteria	Actinobacteria	Micrococcales	Microbacteriaceae	Agromyces
NZ_WBIN01000012	Agromyces allii	Bacteria	Actinobacteria	Micrococcales	Microbacteriaceae	Agromyces
SDPM01000001	Agromyces atrinae	Bacteria	Actinobacteria	Micrococcales	Microbacteriaceae	Agromyces
NZ_SDPM01000001	Agromyces atrinae	Bacteria	Actinobacteria	Micrococcales	Microbacteriaceae	Agromyces
CP013979	Agromyces aureus	Bacteria	Actinobacteria	Micrococcales	Microbacteriaceae	Agromyces
NZ_WBIO01000011	Agromyces aureus	Bacteria	Actinobacteria	Micrococcales	Microbacteriaceae	Agromyces
NZ_CP013979	Agromyces aureus	Bacteria	Actinobacteria	Micrococcales	Microbacteriaceae	Agromyces
SDPL01000001	Agromyces binzhouensis	Bacteria	Actinobacteria	Micrococcales	Microbacteriaceae	Agromyces
WMLB01000001	Agromyces bracchium	Bacteria	Actinobacteria	Micrococcales	Microbacteriaceae	Agromyces
FSRJ01000008	Agromyces cerinus subsp. cerinus	Bacteria	Actinobacteria	Micrococcales	Microbacteriaceae	Agromyces
LT629755	Agromyces flavus	Bacteria	Actinobacteria	Micrococcales	Microbacteriaceae	Agromyces
SODL01000001	Agromyces flavus	Bacteria	Actinobacteria	Micrococcales	Microbacteriaceae	Agromyces
NZ_SODL01000001	Agromyces flavus	Bacteria	Actinobacteria	Micrococcales	Microbacteriaceae	Agromyces
NZ_LT629755	Agromyces flavus	Bacteria	Actinobacteria	Micrococcales	Microbacteriaceae	Agromyces
SDPO01000001	Agromyces fucosus	Bacteria	Actinobacteria	Micrococcales	Microbacteriaceae	Agromyces
NZ_SDPO01000001	Agromyces fucosus	Bacteria	Actinobacteria	Micrococcales	Microbacteriaceae	Agromyces
NZ_WBIP01000013	Agromyces italicus	Bacteria	Actinobacteria	Micrococcales	Microbacteriaceae	Agromyces
NZ_ATXF01000001	Agromyces italicus DSM 16388	Bacteria	Actinobacteria	Micrococcales	Microbacteriaceae	Agromyces
NZ_WBIQ01000012	Agromyces lapidis	Bacteria	Actinobacteria	Micrococcales	Microbacteriaceae	Agromyces
WODA01000001	Agromyces luteolus	Bacteria	Actinobacteria	Micrococcales	Microbacteriaceae	Agromyces
CP035491	Agromyces protaetiae	Bacteria	Actinobacteria	Micrococcales	Microbacteriaceae	Agromyces
NZ_CP035491	Agromyces protaetiae	Bacteria	Actinobacteria	Micrococcales	Microbacteriaceae	Agromyces
SGWY01000001	Agromyces ramosus	Bacteria	Actinobacteria	Micrococcales	Microbacteriaceae	Agromyces
NZ_SGWY01000001	Agromyces ramosus	Bacteria	Actinobacteria	Micrococcales	Microbacteriaceae	Agromyces
NZ_WBIR01000011	Agromyces salentinus	Bacteria	Actinobacteria	Micrococcales	Microbacteriaceae	Agromyces
NZ_WJSP02000001	Agromyces sp. ANK073	Bacteria	Actinobacteria	Micrococcales	Microbacteriaceae	Agromyces	unclassified Agromyces
FOZD01000004	Agromyces sp. CF514	Bacteria	Actinobacteria	Micrococcales	Microbacteriaceae	Agromyces
WJIF01000001	Agromyces sp. CFH 90414	Bacteria	Actinobacteria	Micrococcales	Microbacteriaceae	Agromyces	unclassified Agromyces
NZ_WJIF01000001	Agromyces sp. CFH 90414	Bacteria	Actinobacteria	Micrococcales	Microbacteriaceae	Agromyces	unclassified Agromyces
NZ_SJZG01000001	Agromyces sp. H66	Bacteria	Actinobacteria	Micrococcales	Microbacteriaceae	Agromyces	unclassified Agromyces
NZ_WBIT01000011	Agromyces sp. HY045	Bacteria	Actinobacteria	Micrococcales	Microbacteriaceae	Agromyces	unclassified Agromyces
NZ_WBIU01000011	Agromyces sp. HY050	Bacteria	Actinobacteria	Micrococcales	Microbacteriaceae	Agromyces	unclassified Agromyces
NZ_CP040872	Agromyces sp. HY052	Bacteria	Actinobacteria	Micrococcales	Microbacteriaceae	Agromyces
CP043505	Agromyces sp. KACC 19306	Bacteria	Actinobacteria	Micrococcales	Microbacteriaceae	Agromyces
NZ_CP043505	Agromyces sp. KACC 19306	Bacteria	Actinobacteria	Micrococcales	Microbacteriaceae	Agromyces
LMKQ01000001	Agromyces sp. Leaf222	Bacteria	Actinobacteria	Micrococcales	Microbacteriaceae	Agromyces
NZ_CP034753	Agromyces sp. LHK192	Bacteria	Actinobacteria	Micrococcales	Microbacteriaceae	Agromyces	unclassified Agromyces
CP028913	Agromyces sp. MF30-A	Bacteria	Actinobacteria	Micrococcales	Microbacteriaceae	Agromyces
NZ_CP028913	Agromyces sp. MF30-A	Bacteria	Actinobacteria	Micrococcales	Microbacteriaceae	Agromyces
QEFA01000001	Agromyces sp. MF845	Bacteria	Actinobacteria	Micrococcales	Microbacteriaceae	Agromyces
WSTA01000001	Agromyces sp. MMS17-SY077	Bacteria	Actinobacteria	Micrococcales	Microbacteriaceae	Agromyces	unclassified Agromyces
LQGY01000001	Agromyces sp. NDB4Y10	Bacteria	Actinobacteria	Micrococcales	Microbacteriaceae	Agromyces
VSSB01000001	Agromyces sp. NEAU-184	Bacteria	Actinobacteria	Micrococcales	Microbacteriaceae	Agromyces
NZ_VSSB01000001	Agromyces sp. NEAU-184	Bacteria	Actinobacteria	Micrococcales	Microbacteriaceae	Agromyces	unclassified Agromyces
RBXQ01000001	Agromyces sp. OV415	Bacteria	Actinobacteria	Micrococcales	Microbacteriaceae	Agromyces
NZ_RBXQ01000001	Agromyces sp. OV415	Bacteria	Actinobacteria	Micrococcales	Microbacteriaceae	Agromyces	unclassified Agromyces
QTTL01000001	Agromyces sp. OV429	Bacteria	Actinobacteria	Micrococcales	Microbacteriaceae	Agromyces
NZ_QTTL01000001	Agromyces sp. OV429	Bacteria	Actinobacteria	Micrococcales	Microbacteriaceae	Agromyces	unclassified Agromyces
QUNT01000001	Agromyces sp. OV568	Bacteria	Actinobacteria	Micrococcales	Microbacteriaceae	Agromyces
WKJD01000001	Agromyces sp. Q22	Bacteria	Actinobacteria	Micrococcales	Microbacteriaceae	Agromyces	unclassified Agromyces
LMFU01000001	Agromyces sp. Root1464	Bacteria	Actinobacteria	Micrococcales	Microbacteriaceae	Agromyces
LMIR01000001	Agromyces sp. Root81	Bacteria	Actinobacteria	Micrococcales	Microbacteriaceae	Agromyces
NZ_LMIR01000001	Agromyces sp. Root81	Bacteria	Actinobacteria	Micrococcales	Microbacteriaceae	Agromyces	unclassified Agromyces
RHHB01000001	Agromyces sp. SJ-23	Bacteria	Actinobacteria	Micrococcales	Microbacteriaceae	Agromyces
LMRW01000001	Agromyces sp. Soil535	Bacteria	Actinobacteria	Micrococcales	Microbacteriaceae	Agromyces
NZ_ATXG01000001	Agromyces subbeticus DSM 16689	Bacteria	Actinobacteria	Micrococcales	Microbacteriaceae	Agromyces
[truncated: 160,674 more rows]
[truncated: 1 more columns]

## Sheet: Table S2. Genomes used
Table S2. Number of bacterial genomes according to phyla used in this study.
Phylum	Number of genomes
Proteobacteria	80645
Firmicutes	45372
Actinobacteria	27498
Bacteroidetes	4202
Spirochaetes	910
Tenericutes	743
Euryarchaeota	741
Cyanobacteria	560
Chlamydiae	375
Fusobacteria	242
Verrucomicrobia	238
Planctomycetes	168
Crenarchaeota	159
Deinococcus-Thermus	153
Chloroflexi	86
Thermotogae	83
Unclassified	82
Acidobacteria	56
Candidatus Saccharibacteria	49
Fibrobacteres	41
Thaumarchaeota	33
Aquificae	30
Chlorobi	28
Nitrospinae/Tectomicrobia group	26
Synergistetes	24
Balneolaeota	13
Candidatus Kryptonia	12
Candidatus Marinimicrobia	12
Thermodesulfobacteria	12
Deferribacteres	10
Armatimonadetes	8
Caldiserica/Cryosericota group	7
Candidatus Melainabacteria	5
Elusimicrobia	5
Coprothermobacterota	4
Dictyoglomi	4
Kiritimatiellaeota	4
Lentisphaerae	4
Candidatus Korarchaeota	3
Gemmatimonadetes	3
Rhodothermaeota	3
Calditrichaeota	2
Candidatus Atribacteria	2
Candidatus Cloacimonetes	2
Candidatus Dependentiae	2
Chrysiogenetes	2
Ignavibacteriae	2
candidate division NC10	1
Candidatus Bathyarchaeota	1
Candidatus Bipolaricaulota	1
Candidatus Gracilibacteria	1
Candidatus Micrarchaeota	1
unclassified Microgenomates group	1
Absconditabacteria	1
Total	162672

## Sheet: Table S3. Tfu-related BGCs
Table S3. List of all TfuA-related BGCs analyzed in this study.
Genome accession number	TfuA protein ID	Strain name	Genome description	Taxonomy
NZ_LPVJ01000066	WP_067719118.1	Acidibacillus ferrooxidans	Acidibacillus ferrooxidans strain ITV01 contig0082_ whole genome shotgun sequence	Bacteria_Firmicutes_Bacilli_Bacillales_Acidibacillus
DRKF01000029	HEC08066.1	Acidimicrobiales bacterium	TPA_asm: Acidimicrobiales bacterium isolate HyVt-434 HyVt-434_k145_1078224_ whole genome shotgun sequence	Bacteria_Actinobacteria_Acidimicrobiia_Acidimicrobiales
NZ_LMUQ01000018	WP_158801488.1	Acidisoma sp. L85	Acidisoma sp. L85 NODE_26_length_135422_cov_9.229505_ whole genome shotgun sequence	Bacteria_Proteobacteria_Alphaproteobacteria_Rhodospirillales_Acetobacteraceae_Acidisoma_unclassifiedAcidisoma
NZ_LMUG01000104	WP_159014888.1	Acidisoma sp. S159	Acidisoma sp. S159 NODE_246_length_134710_cov_10.619798_ whole genome shotgun sequence	Bacteria_Proteobacteria_Alphaproteobacteria_Rhodospirillales_Acetobacteraceae_Acidisoma_unclassifiedAcidisoma
NZ_LMUY01000071	WP_158744434.1	Acidisphaera sp. L21	Acidisphaera sp. L21 NODE_170_length_100204_cov_8.813131_ whole genome shotgun sequence	Bacteria_Proteobacteria_Alphaproteobacteria_Rhodospirillales_Acetobacteraceae_Acidisphaera_unclassifiedAcidisphaera
NZ_KB906733	WP_155882781.1	Acidobacteriaceae bacterium KBS 83	Acidobacteriaceae bacterium KBS 83 G002DRAFT_scaffold00001.1_ whole genome shotgun sequence	Bacteria_Acidobacteria_Acidobacteriales_Acidobacteriaceae
NZ_KB906757	WP_020715486.1	Acidobacteriaceae bacterium KBS 89	Acidobacteriaceae bacterium KBS 89 G003DRAFT_scaffold00004.4_ whole genome shotgun sequence	Bacteria_Acidobacteria_Acidobacteriales_Acidobacteriaceae
NZ_QAYP01000107	WP_107973395.1	Acinetobacter seifertii	Acinetobacter seifertii strain KCJK7915 NODE_23_length_58746_cov_20.0911_ID_45_ whole genome shotgun sequence	Bacteria_Proteobacteria_Gammaproteobacteria_Pseudomonadales_Moraxellaceae_Acinetobacter_Acinetobactercalcoaceticus/baumanniicomplex
CP022521	ASO20685.1	Actinoalloteichus hoggarensis	Actinoalloteichus hoggarensis strain DSM 45943 chromosome_ complete genome	Bacteria_Actinobacteria_Pseudonocardiales_Pseudonocardiaceae_Actinoalloteichus
DMPC01000179	HAN72351.1	Actinobacteria bacterium	TPA_asm: Actinobacteria bacterium isolate UBA10649 contig_6896_ whole genome shotgun sequence	Bacteria_Actinobacteria
DPMS01000899	HCU97270.1	Actinobacteria bacterium	TPA_asm: Actinobacteria bacterium isolate UBA9676 contig_12116_ whole genome shotgun sequence	Bacteria_Actinobacteria
SSET01000078	TXH42352.1	Actinobacteria bacterium	Actinobacteria bacterium isolate Bin_1_5 c_000000145620_ whole genome shotgun sequence	Bacteria_Actinobacteria
MNDY01000066	OLC01681.1	Actinobacteria bacterium 13_2_20CM_2_66_6	Actinobacteria bacterium 13_2_20CM_2_66_6 13_2_20cm_2_scaffold_2944_ whole genome shotgun sequence	Bacteria_Actinobacteria
MKSW01000033	OJV24802.1	Actinobacteria bacterium 69-20	Actinobacteria bacterium 69-20 SCNpilot_cont_1000_bf_scaffold_51_ whole genome shotgun sequence	Bacteria_Actinobacteria
LJCV01000046	KPI20076.1	Actinobacteria bacterium OK074	Actinobacteria bacterium OK074 ctg141_ whole genome shotgun sequence	Bacteria_Actinobacteria
LJCW01000074	KPI28041.1	Actinobacteria bacterium OV450	Actinobacteria bacterium OV450 ctg168_ whole genome shotgun sequence	Bacteria_Actinobacteria
PTIX01000013	PPK65548.1	Actinokineospora auranticolor	Actinokineospora auranticolor strain YU 961-1 Ga0180963_113_ whole genome shotgun sequence	Bacteria_Actinobacteria_Pseudonocardiales_Pseudonocardiaceae_Actinokineospora
NZ_RCDD01000006	WP_121393777.1	Actinokineospora cianjurensis	Actinokineospora cianjurensis strain DSM 45657 Ga0180969_106_ whole genome shotgun sequence	Bacteria_Actinobacteria_Pseudonocardiales_Pseudonocardiaceae_Actinokineospora
RCDD01000006	RLK54478.1	Actinokineospora cianjurensis	Actinokineospora cianjurensis strain DSM 45657 Ga0180969_106_ whole genome shotgun sequence	Bacteria_Actinobacteria_Pseudonocardiales_Pseudonocardiaceae_Actinokineospora
NZ_KB894449	WP_018686720.1	Actinokineospora enzanensis DSM 44649	Actinokineospora enzanensis DSM 44649 C503DRAFT_scaffold00047.47_ whole genome shotgun sequence	Bacteria_Actinobacteria_Pseudonocardiales_Pseudonocardiaceae_Actinokineospora
FOGI01000007	SES11358.1	Actinokineospora terrae	Actinokineospora terrae strain DSM 44260 genome assembly_ contig: Ga0064095_107_ whole genome shotgun sequence	Bacteria_Actinobacteria_Pseudonocardiales_Pseudonocardiaceae_Actinokineospora
NZ_CAACUY010000188	WP_131761781.1	Actinomadura fibrosa	Actinomadura fibrosa isolate LMG 29177_ whole genome shotgun sequence	Bacteria_Actinobacteria_Streptosporangiales_Thermomonosporaceae_Actinomadura
FOVH01000001	SFN21833.1	Actinomadura madurae	Actinomadura madurae strain DSM 43067 genome assembly_ contig: Ga0074857_101_ whole genome shotgun sequence	Bacteria_Actinobacteria_Streptosporangiales_Thermomonosporaceae_Actinomadura
FOVH01000005	SFO39728.1	Actinomadura madurae	Actinomadura madurae strain DSM 43067 genome assembly_ contig: Ga0074857_105_ whole genome shotgun sequence	Bacteria_Actinobacteria_Streptosporangiales_Thermomonosporaceae_Actinomadura
UAPP01000002	SPT51533.1	Actinomadura madurae	Actinomadura madurae strain NCTC11373 genome assembly_ contig: ERS1963364SCcontig000002_ whole genome shotgun sequence	Bacteria_Actinobacteria_Streptosporangiales_Thermomonosporaceae_Actinomadura
UAPP01000012	SPT63351.1	Actinomadura madurae	Actinomadura madurae strain NCTC11373 genome assembly_ contig: ERS1963364SCcontig000012_ whole genome shotgun sequence	Bacteria_Actinobacteria_Streptosporangiales_Thermomonosporaceae_Actinomadura
NZ_AWOO02000014	WP_152563926.1	Actinomadura madurae LIID-AJ290	Actinomadura madurae LIID-AJ290 contig00014_ whole genome shotgun sequence	Bacteria_Actinobacteria_Streptosporangiales_Thermomonosporaceae_Actinomadura
NZ_AWOO02000032	WP_021595127.1	Actinomadura madurae LIID-AJ290	Actinomadura madurae LIID-AJ290 contig00032_ whole genome shotgun sequence	Bacteria_Actinobacteria_Streptosporangiales_Thermomonosporaceae_Actinomadura
NZ_JADG01000011	WP_026413550.1	Actinomadura oligospora ATCC 43269	Actinomadura oligospora ATCC 43269 P696DRAFT_scaffold00009.9_C_ whole genome shotgun sequence	Bacteria_Actinobacteria_Streptosporangiales_Thermomonosporaceae_Actinomadura
NZ_CAACVB010000001	WP_131735419.1	Actinomadura roseirufa	Actinomadura roseirufa isolate LMG 30035_ whole genome shotgun sequence	Bacteria_Actinobacteria_Streptosporangiales_Thermomonosporaceae_Actinomadura
SMLC01000044	TDE32731.1	Actinomadura sp. 6K520	Actinomadura sp. 6K520 NODE_44_length_48310_cov_62.9627_ whole genome shotgun sequence	Bacteria_Actinobacteria_Streptosporangiales_Thermomonosporaceae_Actinomadura
SMKB01000061	TDB94949.1	Actinomadura sp. 7K534	Actinomadura sp. 7K534 NODE_61_length_33982_cov_85.4774_ whole genome shotgun sequence	Bacteria_Actinobacteria_Streptosporangiales_Thermomonosporaceae_Actinomadura
MKJY01000585	OLT11720.1	Actinomadura sp. CNU-125	Actinomadura sp. CNU-125 NODE_83_length_33840_cov_77.7398_ID_9773_ whole genome shotgun sequence	Bacteria_Actinobacteria_Streptosporangiales_Thermomonosporaceae_Actinomadura
NZ_WOFH01000001	WP_156214260.1	Actinomadura sp. NEAU-AAG5	Actinomadura sp. NEAU-AAG5 Scaffold1_ whole genome shotgun sequence	Bacteria_Actinobacteria_Streptosporangiales_Thermomonosporaceae_Actinomadura_unclassifiedActinomadura
NZ_CP041244	WP_141584945.1	Actinomadura sp. WMMA1423	Actinomadura sp. WMMA1423 chromosome	Bacteria_Actinobacteria_Streptosporangiales_Thermomonosporaceae_Actinomadura
VSFF01000006	TYC14320.1	Actinomadura syzygii	Actinomadura syzygii strain GKU157 NODE_6_length_589004_cov_53.419315_ whole genome shotgun sequence	Bacteria_Actinobacteria_Streptosporangiales_Thermomonosporaceae_Actinomadura
MSIE01000069	OLF11293.1	Actinophytocola xanthii	Actinophytocola xanthii strain 11-183 contig69_ whole genome shotgun sequence	Bacteria_Actinobacteria_Pseudonocardiales_Pseudonocardiaceae
LT629758	SDS41032.1	Actinoplanes derwentensis	Actinoplanes derwentensis strain DSM 43941 genome assembly_ chromosome: I	Bacteria_Actinobacteria_Micromonosporales_Micromonosporaceae_Actinoplanes
FONV01000002	SFE54840.1	Actinoplanes philippinensis	Actinoplanes philippinensis strain DSM 43019 genome assembly_ contig: Ga0104520_102_ whole genome shotgun sequence	Bacteria_Actinobacteria_Micromonosporales_Micromonosporaceae_Actinoplanes
FZNR01000024	SNS79596.1	Actinoplanes regularis	Actinoplanes regularis strain DSM 43151 genome assembly_ contig: Ga0170398_124_ whole genome shotgun sequence	Bacteria_Actinobacteria_Micromonosporales_Micromonosporaceae_Actinoplanes
CP005929	AGL17733.1	Actinoplanes sp. N902-109	Actinoplanes sp. N902-109_ complete genome	Bacteria_Actinobacteria_Micromonosporales_Micromonosporaceae_Actinoplanes
NZ_QGGR01000045	WP_109602956.1	Actinoplanes xinjiangensis	Actinoplanes xinjiangensis strain DSM 45184 Ga0131117_145_ whole genome shotgun sequence	Bacteria_Actinobacteria_Micromonosporales_Micromonosporaceae_Actinoplanes
VFPR01000001	TQM88158.1	Actinopolyspora sp. DSM 45965	Actinopolyspora sp. DSM 45965 Ga0197542_11_ whole genome shotgun sequence	Bacteria_Actinobacteria_Actinopolysporales_Actinopolysporaceae_Actinopolyspora
NZ_KI632511	WP_051452064.1	Actinospica robiniae DSM 44927	Actinospica robiniae DSM 44927 ActroDRAFT_ARA.1_ whole genome shotgun sequence	Bacteria_Actinobacteria_Catenulisporales_Actinospicaceae_Actinospica
MTQO01000032	ONI88680.1	Actinosynnema sp. ALI-1.44	Actinosynnema sp. ALI-1.44 Contig36_ whole genome shotgun sequence	Bacteria_Actinobacteria_Pseudonocardiales_Pseudonocardiaceae_Actinosynnema
MTQO01000036	ONI86985.1	Actinosynnema sp. ALI-1.44	Actinosynnema sp. ALI-1.44 Contig40_ whole genome shotgun sequence	Bacteria_Actinobacteria_Pseudonocardiales_Pseudonocardiaceae_Actinosynnema
NZ_QRDW01000007	WP_115937570.1	Aestuariispira insulae	Aestuariispira insulae strain CECT 8488 Ga0244593_107_ whole genome shotgun sequence	Bacteria_Proteobacteria_Alphaproteobacteria_Rhodospirillales_Rhodospirillaceae_Aestuariispira
NZ_QRDW01000023	WP_115939660.1	Aestuariispira insulae	Aestuariispira insulae strain CECT 8488 Ga0244593_123_ whole genome shotgun sequence	Bacteria_Proteobacteria_Alphaproteobacteria_Rhodospirillales_Rhodospirillaceae_Aestuariispira
NZ_VJZZ01000011	WP_153868387.1	Aggregicoccus sp. 17bor-14	Aggregicoccus sp. 17bor-14 contig11_ whole genome shotgun sequence	Bacteria_Proteobacteria_Deltaproteobacteria_Myxococcales_Cystobacterineae_Myxococcaceae_Aggregicoccus_unclassifiedAggregicoccus
NZ_KQ961039	WP_067653928.1	Agrobacterium bohemicum	Agrobacterium bohemicum strain R89-1 Scaffold17_ whole genome shotgun sequence	Bacteria_Proteobacteria_Alphaproteobacteria_Rhizobiales_Rhizobiaceae_Rhizobium/Agrobacteriumgroup_Agrobacterium
NZ_PGEL01000013	WP_103086673.1	Agrobacterium bohemicum	Agrobacterium bohemicum strain R90 172112863_Agrobacter_R90_-_Scaffold16_R90_sequence_ whole genome shotgun sequence	Bacteria_Proteobacteria_Alphaproteobacteria_Rhizobiales_Rhizobiaceae_Rhizobium/Agrobacteriumgroup_Agrobacterium
NZ_RRZI01000002	WP_125144897.1	Agrobacterium deltaense	Agrobacterium deltaense strain CNPSo 3391 scaffold_1_ whole genome shotgun sequence	Bacteria_Proteobacteria_Alphaproteobacteria_Rhizobiales_Rhizobiaceae_Rhizobium/Agrobacteriumgroup_Agrobacterium
NZ_LT009776	WP_080854396.1	Agrobacterium deltaense NCPPB 1641	Agrobacterium deltaense NCPPB 1641_ whole genome shotgun sequence	Bacteria_Proteobacteria_Alphaproteobacteria_Rhizobiales_Rhizobiaceae_Rhizobium/Agrobacteriumgroup_Agrobacterium
NZ_LT009746	WP_080857423.1	Agrobacterium deltaense RV3	Agrobacterium deltaense RV3_ whole genome shotgun sequence	Bacteria_Proteobacteria_Alphaproteobacteria_Rhizobiales_Rhizobiaceae_Rhizobium/Agrobacteriumgroup_Agrobacterium
NZ_LT009749	WP_080819323.1	Agrobacterium deltaense Zutra 3/1	Agrobacterium deltaense Zutra 3/1 strain Zutra 3-1_ whole genome shotgun sequence	Bacteria_Proteobacteria_Alphaproteobacteria_Rhizobiales_Rhizobiaceae_Rhizobium/Agrobacteriumgroup_Agrobacterium
NZ_CP033035	WP_121691353.1	Agrobacterium fabrum	Agrobacterium fabrum strain 12D13 chromosome linear_ complete sequence	Bacteria_Proteobacteria_Alphaproteobacteria_Rhizobiales_Rhizobiaceae_Rhizobium/Agrobacteriumgroup_Agrobacterium_Agrobacteriumtumefacienscomplex
NZ_FMYC01000003	WP_092771610.1	Agrobacterium fabrum	Agrobacterium fabrum strain NFIX02_ whole genome shotgun sequence	Bacteria_Proteobacteria_Alphaproteobacteria_Rhizobiales_Rhizobiaceae_Rhizobium/Agrobacteriumgroup_Agrobacterium_Agrobacteriumtumefacienscomplex
NZ_FNEW01000002	WP_080813810.1	Agrobacterium fabrum	Agrobacterium fabrum strain PDC82_ whole genome shotgun sequence	Bacteria_Proteobacteria_Alphaproteobacteria_Rhizobiales_Rhizobiaceae_Rhizobium/Agrobacteriumgroup_Agrobacterium_Agrobacteriumtumefacienscomplex
NC_003063	WP_010973152.1	Agrobacterium fabrum str. C58	Agrobacterium fabrum str. C58 chromosome linear_ complete sequence	Bacteria_Proteobacteria_Alphaproteobacteria_Rhizobiales_Rhizobiaceae_Rhizobium/Agrobacteriumgroup_Agrobacterium_Agrobacteriumtumefacienscomplex
NZ_LT009757	WP_080837980.1	Agrobacterium genomosp. 13 str. CFBP 6927	Agrobacterium genomosp. 13 str. CFBP 6927_ whole genome shotgun sequence	Bacteria_Proteobacteria_Alphaproteobacteria_Rhizobiales_Rhizobiaceae_Rhizobium/Agrobacteriumgroup_Agrobacterium_Agrobacteriumtumefacienscomplex
NZ_ASXY01000315	WP_020811751.1	Agrobacterium radiobacter DSM 30147	Agrobacterium radiobacter DSM 30147 contig39_ whole genome shotgun sequence	Bacteria_Proteobacteria_Alphaproteobacteria_Rhizobiales_Rhizobiaceae_Rhizobium/Agrobacteriumgroup_Agrobacterium_Agrobacteriumtumefacienscomplex
NC_011985	WP_012652787.1	Agrobacterium radiobacter K84	Agrobacterium radiobacter K84 chromosome 1_ complete sequence	Bacteria_Proteobacteria_Alphaproteobacteria_Rhizobiales_Rhizobiaceae_Rhizobium/Agrobacteriumgroup_Agrobacterium_Agrobacteriumtumefacienscomplex
NZ_CP019702	WP_065118012.1	Agrobacterium rhizogenes	Agrobacterium rhizogenes strain K599 (NCPPB2659) chromosome 2_ complete sequence	Bacteria_Proteobacteria_Alphaproteobacteria_Rhizobiales_Rhizobiaceae_Rhizobium/Agrobacteriumgroup_Agrobacterium
NZ_JFZP01000012	WP_034517300.1	Agrobacterium rhizogenes	Agrobacterium rhizogenes strain ATCC 15834 contig_12_ whole genome shotgun sequence	Bacteria_Proteobacteria_Alphaproteobacteria_Rhizobiales_Rhizobiaceae_Rhizobium/Agrobacteriumgroup_Agrobacterium
NZ_JFZP01000031	WP_034521845.1	Agrobacterium rhizogenes	Agrobacterium rhizogenes strain ATCC 15834 contig_31_ whole genome shotgun sequence	Bacteria_Proteobacteria_Alphaproteobacteria_Rhizobiales_Rhizobiaceae_Rhizobium/Agrobacteriumgroup_Agrobacterium
NZ_JUGS01000010	WP_047468705.1	Agrobacterium rhizogenes	Agrobacterium rhizogenes strain CF262 EW86DRAFT_scaffold00003.3_C_ whole genome shotgun sequence	Bacteria_Proteobacteria_Alphaproteobacteria_Rhizobiales_Rhizobiaceae_Rhizobium/Agrobacteriumgroup_Agrobacterium
NZ_JUHG01000020	WP_047466366.1	Agrobacterium rhizogenes	Agrobacterium rhizogenes strain OV677 EX00DRAFT_scaffold00009.9_C_ whole genome shotgun sequence	Bacteria_Proteobacteria_Alphaproteobacteria_Rhizobiales_Rhizobiaceae_Rhizobium/Agrobacteriumgroup_Agrobacterium
NZ_JUHP01000009	WP_047525294.1	Agrobacterium rhizogenes	Agrobacterium rhizogenes strain YR530 EX10DRAFT_scaffold00008.8_C_ whole genome shotgun sequence	Bacteria_Proteobacteria_Alphaproteobacteria_Rhizobiales_Rhizobiaceae_Rhizobium/Agrobacteriumgroup_Agrobacterium
NZ_JUHP01000020	WP_047525919.1	Agrobacterium rhizogenes	Agrobacterium rhizogenes strain YR530 EX10DRAFT_scaffold00019.19_C_ whole genome shotgun sequence	Bacteria_Proteobacteria_Alphaproteobacteria_Rhizobiales_Rhizobiaceae_Rhizobium/Agrobacteriumgroup_Agrobacterium
NZ_QRFF01000003	WP_149899408.1	Agrobacterium rhizogenes	Agrobacterium rhizogenes strain SBV_302_78_2 Scaffold3_ whole genome shotgun sequence	Bacteria_Proteobacteria_Alphaproteobacteria_Rhizobiales_Rhizobiaceae_Rhizobium/Agrobacteriumgroup_Agrobacterium
NZ_SGNY01000004	WP_142841459.1	Agrobacterium rhizogenes	Agrobacterium rhizogenes strain GBBC3284 contig00004_ whole genome shotgun sequence	Bacteria_Proteobacteria_Alphaproteobacteria_Rhizobiales_Rhizobiaceae_Rhizobium/Agrobacteriumgroup_Agrobacterium
NZ_SGOB01000002	WP_142851177.1	Agrobacterium rhizogenes	Agrobacterium rhizogenes strain B 4.1 contig00002_ whole genome shotgun sequence	Bacteria_Proteobacteria_Alphaproteobacteria_Rhizobiales_Rhizobiaceae_Rhizobium/Agrobacteriumgroup_Agrobacterium
NZ_BAYX01000004	WP_042471507.1	Agrobacterium rhizogenes NBRC 13257	Agrobacterium rhizogenes NBRC 13257_ whole genome shotgun sequence	Bacteria_Proteobacteria_Alphaproteobacteria_Rhizobiales_Rhizobiaceae_Rhizobium/Agrobacteriumgroup_Agrobacterium
NZ_LXKU01000022	WP_065700399.1	Agrobacterium rubi	Agrobacterium rubi strain W2/73 AS1A6_4_ whole genome shotgun sequence	Bacteria_Proteobacteria_Alphaproteobacteria_Rhizobiales_Rhizobiaceae_Rhizobium/Agrobacteriumgroup_Agrobacterium
NZ_BBJU01000029	WP_045232346.1	Agrobacterium rubi TR3 = NBRC 13261	Agrobacterium rubi TR3 = NBRC 13261_ whole genome shotgun sequence	Bacteria_Proteobacteria_Alphaproteobacteria_Rhizobiales_Rhizobiaceae_Rhizobium/Agrobacteriumgroup_Agrobacterium
NZ_MRDH01000037	WP_077985191.1	Agrobacterium salinitolerans	Agrobacterium salinitolerans strain YIC 5082 C251_ whole genome shotgun sequence	Bacteria_Proteobacteria_Alphaproteobacteria_Rhizobiales_Rhizobiaceae_Rhizobium/Agrobacteriumgroup_Agrobacterium
NZ_SGNZ01000002	WP_142912065.1	Agrobacterium salinitolerans	Agrobacterium salinitolerans strain GBBC3283 contig00002_ whole genome shotgun sequence	Bacteria_Proteobacteria_Alphaproteobacteria_Rhizobiales_Rhizobiaceae_Rhizobium/Agrobacteriumgroup_Agrobacterium
NZ_SWKI01000009	WP_137411462.1	Agrobacterium salinitolerans	Agrobacterium salinitolerans strain CFBP5507 CFBP5507_un_2_ whole genome shotgun sequence	Bacteria_Proteobacteria_Alphaproteobacteria_Rhizobiales_Rhizobiaceae_Rhizobium/Agrobacteriumgroup_Agrobacterium
NZ_LT009780	WP_080795204.1	Agrobacterium salinitolerans str. Hayward 0363	Agrobacterium salinitolerans str. Hayward 0363 strain Hayward0363_ whole genome shotgun sequence	Bacteria_Proteobacteria_Alphaproteobacteria_Rhizobiales_Rhizobiaceae_Rhizobium/Agrobacteriumgroup_Agrobacterium
NZ_ARQL01000020	WP_020012129.1	Agrobacterium sp. 224MFTsu3.1	Agrobacterium sp. 224MFTsu3.1 H282DRAFT_scaffold00002.2_C_ whole genome shotgun sequence	Bacteria_Proteobacteria_Alphaproteobacteria_Rhizobiales_Rhizobiaceae_Rhizobium/Agrobacteriumgroup_Agrobacterium_unclassifiedAgrobacterium
JAAXMM000000124	WP_168473862.1	Agrobacterium sp. a22-2	Agrobacterium sp. a22-2 NODE_8_length_279471_cov_29.4102_ whole genome shotgun sequence	Bacteria_Proteobacteria_Alphaproteobacteria_Rhizobiales_Rhizobiaceae_Rhizobium/Agrobacteriumgroup_Agrobacterium_unclassifiedAgrobacterium
NZ_AECL01000070	WP_006315601.1	Agrobacterium sp. ATCC 31749	Agrobacterium sp. ATCC 31749 AGT70_ whole genome shotgun sequence	Bacteria_Proteobacteria_Alphaproteobacteria_Rhizobiales_Rhizobiaceae_Rhizobium/Agrobacteriumgroup_Agrobacterium_unclassifiedAgrobacterium
NZ_VTPB01000002	WP_149147798.1	Agrobacterium sp. B1(2019)	Agrobacterium sp. B1(2019) AGR1_2_ whole genome shotgun sequence	Bacteria_Proteobacteria_Alphaproteobacteria_Rhizobiales_Rhizobiaceae_Rhizobium/Agrobacteriumgroup_Agrobacterium_unclassifiedAgrobacterium
NZ_ASXX01000003	WP_059753653.1	Agrobacterium sp. D14	Agrobacterium sp. D14 contig11_ whole genome shotgun sequence	Bacteria_Proteobacteria_Alphaproteobacteria_Rhizobiales_Rhizobiaceae_Rhizobium/Agrobacteriumgroup_Agrobacterium_unclassifiedAgrobacterium
NZ_VEIU01000002	WP_144576528.1	Agrobacterium sp. DE0009	Agrobacterium sp. DE0009 NODE_2_length_677756_cov_19.485847_ whole genome shotgun sequence	Bacteria_Proteobacteria_Alphaproteobacteria_Rhizobiales_Rhizobiaceae_Rhizobium/Agrobacteriumgroup_Agrobacterium_unclassifiedAgrobacterium
NZ_FMUD01000004	WP_077102811.1	Agrobacterium sp. DSM 25558	Agrobacterium sp. DSM 25558 isolate DSM25558_ whole genome shotgun sequence	Bacteria_Proteobacteria_Alphaproteobacteria_Rhizobiales_Rhizobiaceae_Rhizobium/Agrobacteriumgroup_Agrobacterium_unclassifiedAgrobacterium
NZ_FMUD01000070	WP_077107759.1	Agrobacterium sp. DSM 25558	Agrobacterium sp. DSM 25558 isolate DSM25558_ whole genome shotgun sequence	Bacteria_Proteobacteria_Alphaproteobacteria_Rhizobiales_Rhizobiaceae_Rhizobium/Agrobacteriumgroup_Agrobacterium_unclassifiedAgrobacterium
NZ_FMUE01000002	WP_077118636.1	Agrobacterium sp. DSM 25559	Agrobacterium sp. DSM 25559 isolate DSM25559_ whole genome shotgun sequence	Bacteria_Proteobacteria_Alphaproteobacteria_Rhizobiales_Rhizobiaceae_Rhizobium/Agrobacteriumgroup_Agrobacterium_unclassifiedAgrobacterium
NZ_RKIU01000004	WP_125271179.1	Agrobacterium sp. FDAARGOS_525	Agrobacterium sp. FDAARGOS_525 tig00000002_pilon_ whole genome shotgun sequence	Bacteria_Proteobacteria_Alphaproteobacteria_Rhizobiales_Rhizobiaceae_Rhizobium/Agrobacteriumgroup_Agrobacterium_unclassifiedAgrobacterium
NZ_QSNV01000002	WP_153514499.1	Agrobacterium sp. ICMP 6402	Agrobacterium sp. ICMP 6402 Scaffold2_ whole genome shotgun sequence	Bacteria_Proteobacteria_Alphaproteobacteria_Rhizobiales_Rhizobiaceae_Rhizobium/Agrobacteriumgroup_Agrobacterium_unclassifiedAgrobacterium
NZ_PHGS01000022	WP_107677213.1	Agrobacterium sp. LAD9	Agrobacterium sp. LAD9 Scaffold4_3_ whole genome shotgun sequence	Bacteria_Proteobacteria_Alphaproteobacteria_Rhizobiales_Rhizobiaceae_Rhizobium/Agrobacteriumgroup_Agrobacterium_unclassifiedAgrobacterium
NZ_SISF01000027	WP_130977680.1	Agrobacterium sp. RZME10	Agrobacterium sp. RZME10 NODE_3_length_244012_cov_11.199286_ whole genome shotgun sequence	Bacteria_Proteobacteria_Alphaproteobacteria_Rhizobiales_Rhizobiaceae_Rhizobium/Agrobacteriumgroup_Agrobacterium_unclassifiedAgrobacterium
NZ_KQ414505	WP_052819590.1	Agrobacterium sp. SUL3	Agrobacterium sp. SUL3 scf_32201_8_ whole genome shotgun sequence	Bacteria_Proteobacteria_Alphaproteobacteria_Rhizobiales_Rhizobiaceae_Rhizobium/Agrobacteriumgroup_Agrobacterium_unclassifiedAgrobacterium
NZ_CP040641	WP_142780615.1	Agrobacterium sp. T29	Agrobacterium sp. T29 chromosome linear_ complete sequence	Bacteria_Proteobacteria_Alphaproteobacteria_Rhizobiales_Rhizobiaceae_Rhizobium/Agrobacteriumgroup_Agrobacterium
NZ_MRDI01000020	WP_078053357.1	Agrobacterium sp. YIC 4121	Agrobacterium sp. YIC 4121 scaffold12_ whole genome shotgun sequence	Bacteria_Proteobacteria_Alphaproteobacteria_Rhizobiales_Rhizobiaceae_Rhizobium/Agrobacteriumgroup_Agrobacterium_unclassifiedAgrobacterium
NZ_JAAQPP010000022	WP_003511292.1	Agrobacterium tumefaciens	Agrobacterium tumefaciens strain ATCC 4720 NODE_2_length_784769_cov_41.2193_ whole genome shotgun sequence	Bacteria_Proteobacteria_Alphaproteobacteria_Rhizobiales_Rhizobiaceae_Rhizobium/Agrobacteriumgroup_Agrobacterium_Agrobacteriumtumefacienscomplex
NZ_JAAQPQ010000098	WP_020811411.1	Agrobacterium tumefaciens	Agrobacterium tumefaciens strain NCIB 9042 NODE_2_length_840497_cov_59.3099_ whole genome shotgun sequence	Bacteria_Proteobacteria_Alphaproteobacteria_Rhizobiales_Rhizobiaceae_Rhizobium/Agrobacteriumgroup_Agrobacterium_Agrobacteriumtumefacienscomplex
NZ_CCAN010000006	WP_035222653.1	Agrobacterium tumefaciens	Agrobacterium tumefaciens strain S2_ whole genome shotgun sequence	Bacteria_Proteobacteria_Alphaproteobacteria_Rhizobiales_Rhizobiaceae_Rhizobium/Agrobacteriumgroup_Agrobacterium_Agrobacteriumtumefacienscomplex
NZ_CP014259	WP_035209102.1	Agrobacterium tumefaciens	Agrobacterium tumefaciens strain S33 chromosome circular_ complete sequence	Bacteria_Proteobacteria_Alphaproteobacteria_Rhizobiales_Rhizobiaceae_Rhizobium/Agrobacteriumgroup_Agrobacterium_Agrobacteriumtumefacienscomplex
NZ_CP026925	WP_065657080.1	Agrobacterium tumefaciens	Agrobacterium tumefaciens strain 1D1609 chromosome II_ complete sequence	Bacteria_Proteobacteria_Alphaproteobacteria_Rhizobiales_Rhizobiaceae_Rhizobium/Agrobacteriumgroup_Agrobacterium_Agrobacteriumtumefacienscomplex
NZ_CP029045	WP_111793813.1	Agrobacterium tumefaciens	Agrobacterium tumefaciens strain 183 chromosome 2_ complete sequence	Bacteria_Proteobacteria_Alphaproteobacteria_Rhizobiales_Rhizobiaceae_Rhizobium/Agrobacteriumgroup_Agrobacterium_Agrobacteriumtumefacienscomplex
NZ_CP032922	WP_121557205.1	Agrobacterium tumefaciens	Agrobacterium tumefaciens strain 1D1108 chromosome linear_ complete sequence	Bacteria_Proteobacteria_Alphaproteobacteria_Rhizobiales_Rhizobiaceae_Rhizobium/Agrobacteriumgroup_Agrobacterium_Agrobacteriumtumefacienscomplex
NZ_CP032927	WP_060724939.1	Agrobacterium tumefaciens	Agrobacterium tumefaciens strain 1D1460 chromosome linear_ complete sequence	Bacteria_Proteobacteria_Alphaproteobacteria_Rhizobiales_Rhizobiaceae_Rhizobium/Agrobacteriumgroup_Agrobacterium_Agrobacteriumtumefacienscomplex
NZ_CP039889	WP_080829460.1	Agrobacterium tumefaciens	Agrobacterium tumefaciens strain CFBP5499 chromosome linear_ complete sequence	Bacteria_Proteobacteria_Alphaproteobacteria_Rhizobiales_Rhizobiaceae_Rhizobium/Agrobacteriumgroup_Agrobacterium_Agrobacteriumtumefacienscomplex
NZ_CP039904	WP_046799799.1	Agrobacterium tumefaciens	Agrobacterium tumefaciens strain CFBP6623 chromosome linear_ complete sequence	Bacteria_Proteobacteria_Alphaproteobacteria_Rhizobiales_Rhizobiaceae_Rhizobium/Agrobacteriumgroup_Agrobacterium_Agrobacteriumtumefacienscomplex
NZ_CP039908	WP_137086804.1	Agrobacterium tumefaciens	Agrobacterium tumefaciens strain CFBP6624 chromosome linear_ complete sequence	Bacteria_Proteobacteria_Alphaproteobacteria_Rhizobiales_Rhizobiaceae_Rhizobium/Agrobacteriumgroup_Agrobacterium_Agrobacteriumtumefacienscomplex
NZ_CP039911	WP_137039134.1	Agrobacterium tumefaciens	Agrobacterium tumefaciens strain CFBP6625 chromosome linear_ complete sequence	Bacteria_Proteobacteria_Alphaproteobacteria_Rhizobiales_Rhizobiaceae_Rhizobium/Agrobacteriumgroup_Agrobacterium_Agrobacteriumtumefacienscomplex
NZ_CP039917	WP_082185502.1	Agrobacterium tumefaciens	Agrobacterium tumefaciens strain CFBP6626 chromosome linear_ complete sequence	Bacteria_Proteobacteria_Alphaproteobacteria_Rhizobiales_Rhizobiaceae_Rhizobium/Agrobacteriumgroup_Agrobacterium_Agrobacteriumtumefacienscomplex
NZ_CP039923	WP_137004957.1	Agrobacterium tumefaciens	Agrobacterium tumefaciens strain CFBP7129 chromosome linear_ complete sequence	Bacteria_Proteobacteria_Alphaproteobacteria_Rhizobiales_Rhizobiaceae_Rhizobium/Agrobacteriumgroup_Agrobacterium_Agrobacteriumtumefacienscomplex
NZ_CP042275	WP_099087297.1	Agrobacterium tumefaciens	Agrobacterium tumefaciens strain 186 chromosome Linear_ complete sequence	Bacteria_Proteobacteria_Alphaproteobacteria_Rhizobiales_Rhizobiaceae_Rhizobium/Agrobacteriumgroup_Agrobacterium_Agrobacteriumtumefacienscomplex
NZ_JXQV01000006	WP_042616806.1	Agrobacterium tumefaciens	Agrobacterium tumefaciens strain MEJ076 contig_6_ whole genome shotgun sequence	Bacteria_Proteobacteria_Alphaproteobacteria_Rhizobiales_Rhizobiaceae_Rhizobium/Agrobacteriumgroup_Agrobacterium_Agrobacteriumtumefacienscomplex
NZ_LXKT01000013	WP_065687902.1	Agrobacterium tumefaciens	Agrobacterium tumefaciens strain N2/73 AS1F6_2_ whole genome shotgun sequence	Bacteria_Proteobacteria_Alphaproteobacteria_Rhizobiales_Rhizobiaceae_Rhizobium/Agrobacteriumgroup_Agrobacterium_Agrobacteriumtumefacienscomplex
NZ_LXKV01000023	WP_065659659.1	Agrobacterium tumefaciens	Agrobacterium tumefaciens strain 15-1187-1-2a AS1E5_3_ whole genome shotgun sequence	Bacteria_Proteobacteria_Alphaproteobacteria_Rhizobiales_Rhizobiaceae_Rhizobium/Agrobacteriumgroup_Agrobacterium_Agrobacteriumtumefacienscomplex
NZ_LXPS01000001	WP_063946869.1	Agrobacterium tumefaciens	Agrobacterium tumefaciens strain KCJK1736 NODE_10_ whole genome shotgun sequence	Bacteria_Proteobacteria_Alphaproteobacteria_Rhizobiales_Rhizobiaceae_Rhizobium/Agrobacteriumgroup_Agrobacterium_Agrobacteriumtumefacienscomplex
NZ_MTKI01000016	WP_076845494.1	Agrobacterium tumefaciens	Agrobacterium tumefaciens strain ATCC 31700_ whole genome shotgun sequence	Bacteria_Proteobacteria_Alphaproteobacteria_Rhizobiales_Rhizobiaceae_Rhizobium/Agrobacteriumgroup_Agrobacterium_Agrobacteriumtumefacienscomplex
NZ_QSNR01000004	WP_154962348.1	Agrobacterium tumefaciens	Agrobacterium tumefaciens strain ICMP 4364 Scaffold4_ whole genome shotgun sequence	Bacteria_Proteobacteria_Alphaproteobacteria_Rhizobiales_Rhizobiaceae_Rhizobium/Agrobacteriumgroup_Agrobacterium_Agrobacteriumtumefacienscomplex
NZ_SGOD01000004	WP_142844765.1	Agrobacterium tumefaciens	Agrobacterium tumefaciens strain MAFF301724 contig00004_ whole genome shotgun sequence	Bacteria_Proteobacteria_Alphaproteobacteria_Rhizobiales_Rhizobiaceae_Rhizobium/Agrobacteriumgroup_Agrobacterium_Agrobacteriumtumefacienscomplex
NZ_SGOE01000002	WP_142856125.1	Agrobacterium tumefaciens	Agrobacterium tumefaciens strain MAFF210266 contig00002_ whole genome shotgun sequence	Bacteria_Proteobacteria_Alphaproteobacteria_Rhizobiales_Rhizobiaceae_Rhizobium/Agrobacteriumgroup_Agrobacterium_Agrobacteriumtumefacienscomplex
NZ_VIXC01000002	WP_142182470.1	Agrobacterium tumefaciens	UNVERIFIED_ORG: Agrobacterium tumefaciens strain 1187 Ga0365418_102_ whole genome shotgun sequence	Bacteria_Proteobacteria_Alphaproteobacteria_Rhizobiales_Rhizobiaceae_Rhizobium/Agrobacteriumgroup_Agrobacterium_Agrobacteriumtumefacienscomplex
NZ_AGSM01000020	WP_003509567.1	Agrobacterium tumefaciens CCNWGS0286	Agrobacterium tumefaciens CCNWGS0286 contig00020_ whole genome shotgun sequence	Bacteria_Proteobacteria_Alphaproteobacteria_Rhizobiales_Rhizobiaceae_Rhizobium/Agrobacteriumgroup_Agrobacterium_Agrobacteriumtumefacienscomplex
NZ_AFSD01000003	WP_003497390.1	Agrobacterium tumefaciens F2	Agrobacterium tumefaciens F2 chromosome L l1_ whole genome shotgun sequence	Bacteria_Proteobacteria_Alphaproteobacteria_Rhizobiales_Rhizobiaceae_Rhizobium/Agrobacteriumgroup_Agrobacterium_Agrobacteriumtumefacienscomplex
NZ_CM002259	WP_035199604.1	Agrobacterium tumefaciens P4	Agrobacterium tumefaciens P4 chromosome 2_ whole genome shotgun sequence	Bacteria_Proteobacteria_Alphaproteobacteria_Rhizobiales_Rhizobiaceae_Rhizobium/Agrobacteriumgroup_Agrobacterium_Agrobacteriumtumefacienscomplex
NZ_LT009728	WP_080864785.1	Agrobacterium tumefaciens str. CFBP 5621	Agrobacterium tumefaciens str. CFBP 5621_ whole genome shotgun sequence	Bacteria_Proteobacteria_Alphaproteobacteria_Rhizobiales_Rhizobiaceae_Rhizobium/Agrobacteriumgroup_Agrobacterium_Agrobacteriumtumefacienscomplex
NZ_APCC01000018	WP_003520861.1	Agrobacterium tumefaciens str. Cherry 2E-2-2	Agrobacterium tumefaciens str. Cherry 2E-2-2 contig018_ whole genome shotgun sequence	Bacteria_Proteobacteria_Alphaproteobacteria_Rhizobiales_Rhizobiaceae_Rhizobium/Agrobacteriumgroup_Agrobacterium_Agrobacteriumtumefacienscomplex
NZ_CM002025	WP_019564847.1	Agrobacterium tumefaciens WRT31	Agrobacterium tumefaciens WRT31 chromosome 2_ whole genome shotgun sequence	Bacteria_Proteobacteria_Alphaproteobacteria_Rhizobiales_Rhizobiaceae_Rhizobium/Agrobacteriumgroup_Agrobacterium_Agrobacteriumtumefacienscomplex
NZ_FQUS01000016	WP_073065994.1	Aliifodinibius roseus	Aliifodinibius roseus strain DSM 21986_ whole genome shotgun sequence	Bacteria_Balneolaeota_Balneolia_Balneolales_Balneolaceae_Aliifodinibius
NZ_ML660025	WP_142854529.1	Aliiroseovarius halocynthiae	Aliiroseovarius halocynthiae strain MA1-10 Scaffold7_ whole genome shotgun sequence	Bacteria_Proteobacteria_Alphaproteobacteria_Rhodobacterales_Rhodobacteraceae_Aliiroseovarius
NZ_SRKY01000001	WP_136461524.1	Aliishimia ponticola	Aliishimia ponticola strain MYP11 contig1_ whole genome shotgun sequence	Bacteria_Proteobacteria_Alphaproteobacteria_Rhodobacterales_Rhodobacteraceae_Aliishimia
NZ_WEIF01000006	WP_152146308.1	Alkalilimnicola sp. S0819	Alkalilimnicola sp. S0819 S0819_contig_6_ whole genome shotgun sequence	Bacteria_Proteobacteria_Gammaproteobacteria_Chromatiales_Ectothiorhodospiraceae_Alkalilimnicola
LT629701	SDM16958.1	Allokutzneria albata	Allokutzneria albata strain DSM 44149 genome assembly_ chromosome: I	Bacteria_Actinobacteria_Pseudonocardiales_Pseudonocardiaceae_Allokutzneria
LT629701	SDM32796.1	Allokutzneria albata	Allokutzneria albata strain DSM 44149 genome assembly_ chromosome: I	Bacteria_Actinobacteria_Pseudonocardiales_Pseudonocardiaceae_Allokutzneria
NZ_JOEF01000024	WP_162184907.1	Allokutzneria albata	Allokutzneria albata strain NRRL B-24461 contig24.1_ whole genome shotgun sequence	Bacteria_Actinobacteria_Pseudonocardiales_Pseudonocardiaceae_Allokutzneria
NZ_LT629701	WP_081900770.1	Allokutzneria albata	Allokutzneria albata strain DSM 44149 genome assembly_ chromosome: I	Bacteria_Actinobacteria_Pseudonocardiales_Pseudonocardiaceae_Allokutzneria
NZ_MUMH01000090	WP_086824535.1	Allokutzneria sp. NRRL B-24872	Allokutzneria sp. NRRL B-24872 NRRL_B-24872_contig_90_ whole genome shotgun sequence	Bacteria_Actinobacteria_Pseudonocardiales_Pseudonocardiaceae_Allokutzneria
NZ_MUMH01000174	WP_086828877.1	Allokutzneria sp. NRRL B-24872	Allokutzneria sp. NRRL B-24872 NRRL_B-24872_contig_174_ whole genome shotgun sequence	Bacteria_Actinobacteria_Pseudonocardiales_Pseudonocardiaceae_Allokutzneria
NZ_LJHR01000026	WP_054169088.1	alpha proteobacterium AAP38	Alpha proteobacterium AAP38 AAP38_Contigs_26_ whole genome shotgun sequence	Bacteria_Proteobacteria_Alphaproteobacteria
NZ_AMYX01000030	WP_017500928.1	alpha proteobacterium LLX12A	Alpha proteobacterium LLX12A LLX12A_contig00030_ whole genome shotgun sequence	Bacteria_Proteobacteria_Alphaproteobacteria
NZ_LMHH01000002	WP_055923445.1	Altererythrobacter sp. Root672	Altererythrobacter sp. Root672 contig_2_ whole genome shotgun sequence	Bacteria_Proteobacteria_Alphaproteobacteria_Sphingomonadales_Erythrobacteraceae_Altererythrobacter
NZ_MODU01000004	WP_071815585.1	Alteromonas sp. V450	Alteromonas sp. V450 6_A1_NODE_77_length_4393332_cov_50.813408_ whole genome shotgun sequence	Bacteria_Proteobacteria_Gammaproteobacteria_Alteromonadales_Alteromonadaceae_Alteromonas
NZ_VFRP01000012	WP_140454613.1	Amaricoccus sp. HB172011	Amaricoccus sp. HB172011 Contig_12_ whole genome shotgun sequence	Bacteria_Proteobacteria_Alphaproteobacteria_Rhodobacterales_Rhodobacteraceae_Amaricoccus_unclassifiedAmaricoccus
NZ_QGGX01000004	WP_109574856.1	Aminobacter sp. AP02	Aminobacter sp. AP02 Ga0189681_104_ whole genome shotgun sequence	Bacteria_Proteobacteria_Alphaproteobacteria_Rhizobiales_Phyllobacteriaceae_Aminobacter_unclassifiedAminobacter
NMQU01000003	OXM55624.1	Amycolatopsis alba DSM 44262	Amycolatopsis alba DSM 44262 contig3_ whole genome shotgun sequence	Bacteria_Actinobacteria_Pseudonocardiales_Pseudonocardiaceae_Amycolatopsis
NMQU01000031	OXM51862.1	Amycolatopsis alba DSM 44262	Amycolatopsis alba DSM 44262 contig31_ whole genome shotgun sequence	Bacteria_Actinobacteria_Pseudonocardiales_Pseudonocardiaceae_Amycolatopsis
VJZB01000052	TVT03870.1	Amycolatopsis bartoniae	Amycolatopsis bartoniae strain DSM 45807 NODE_52_length_55656_cov_19.2524_ whole genome shotgun sequence	Bacteria_Actinobacteria_Pseudonocardiales_Pseudonocardiaceae_Amycolatopsis
NZ_PQIA01000015	WP_116200012.1	Amycolatopsis circi	Amycolatopsis circi strain DSM 45561 NODE_18b_ whole genome shotgun sequence	Bacteria_Actinobacteria_Pseudonocardiales_Pseudonocardiaceae_Amycolatopsis
MQUQ01000005	OLZ53423.1	Amycolatopsis coloradensis	Amycolatopsis coloradensis strain DSM 44225 contig_5_ whole genome shotgun sequence	Bacteria_Actinobacteria_Pseudonocardiales_Pseudonocardiaceae_Amycolatopsis
NZ_KI632509	WP_157362335.1	Amycolatopsis halophila YIM 93223	Amycolatopsis halophila YIM 93223 AmyhaDRAFT_Scaffold1.1_ whole genome shotgun sequence	Bacteria_Actinobacteria_Pseudonocardiales_Pseudonocardiaceae_Amycolatopsis
LQMT02000020	ONF67862.1	Amycolatopsis keratiniphila subsp. keratiniphila	Amycolatopsis keratiniphila subsp. keratiniphila strain DSM 44409 contig_20_ whole genome shotgun sequence	Bacteria_Actinobacteria_Pseudonocardiales_Pseudonocardiaceae_Amycolatopsis
NZ_MUMJ01000137	WP_086858377.1	Amycolatopsis lexingtonensis	Amycolatopsis lexingtonensis strain NRRL B-24131 NRRL_B-24131_contig_137_ whole genome shotgun sequence	Bacteria_Actinobacteria_Pseudonocardiales_Pseudonocardiaceae_Amycolatopsis
FOKG01000010	SFB39961.1	Amycolatopsis marina	Amycolatopsis marina strain CGMCC 4.3568 genome assembly_ contig: Ga0079917_110_ whole genome shotgun sequence	Bacteria_Actinobacteria_Pseudonocardiales_Pseudonocardiaceae_Amycolatopsis
CP016174	ANN15129.1	Amycolatopsis orientalis	Amycolatopsis orientalis strain B-37_ complete genome	Bacteria_Actinobacteria_Pseudonocardiales_Pseudonocardiaceae_Amycolatopsis
CP016174	ANN17129.1	Amycolatopsis orientalis	Amycolatopsis orientalis strain B-37_ complete genome	Bacteria_Actinobacteria_Pseudonocardiales_Pseudonocardiaceae_Amycolatopsis
NZ_ASJB01000031	WP_037305773.1	Amycolatopsis orientalis DSM 40040 = KCTC 9412	Amycolatopsis orientalis DSM 40040 = KCTC 9412 strain KCTC 9412T contig_10_ whole genome shotgun sequence	Bacteria_Actinobacteria_Pseudonocardiales_Pseudonocardiaceae_Amycolatopsis
NZ_ASXG01000124	WP_158684529.1	Amycolatopsis orientalis DSM 43388	Amycolatopsis orientalis DSM 43388 contig_47_ whole genome shotgun sequence	Bacteria_Actinobacteria_Pseudonocardiales_Pseudonocardiaceae_Amycolatopsis
NZ_QZFV01000106	WP_120025446.1	Amycolatopsis panacis	Amycolatopsis panacis strain YIM PH21725 NODE_57_ whole genome shotgun sequence	Bacteria_Actinobacteria_Pseudonocardiales_Pseudonocardiaceae_Amycolatopsis
WMBA01000031	MTD56256.1	Amycolatopsis pithecelloba	Amycolatopsis pithecelloba strain RM579 NODE_31_length_82341_cov_12.731068_ whole genome shotgun sequence	Bacteria_Actinobacteria_Pseudonocardiales_Pseudonocardiaceae_Amycolatopsis
FNUJ01000002	SEF23484.1	Amycolatopsis pretoriensis	Amycolatopsis pretoriensis strain DSM 44654 genome assembly_ contig: Ga0104554_102_ whole genome shotgun sequence	Bacteria_Actinobacteria_Pseudonocardiales_Pseudonocardiaceae_Amycolatopsis
FOPQ01000012	SFI64594.1	Amycolatopsis regifaucium	Amycolatopsis regifaucium strain DSM 45072 genome assembly_ contig: Ga0074860_112_ whole genome shotgun sequence	Bacteria_Actinobacteria_Pseudonocardiales_Pseudonocardiaceae_Amycolatopsis
VJWX01000265	TVT40867.1	Amycolatopsis rhizosphaerae	Amycolatopsis rhizosphaerae strain TBRC 6029 NODE_265_length_9641_cov_5.17595_ whole genome shotgun sequence	Bacteria_Actinobacteria_Pseudonocardiales_Pseudonocardiaceae_Amycolatopsis
JMQI01000073	KDN17332.1	Amycolatopsis rifamycinica	Amycolatopsis rifamycinica strain DSM 46095 contig073_ whole genome shotgun sequence	Bacteria_Actinobacteria_Pseudonocardiales_Pseudonocardiaceae_Amycolatopsis
NZ_PQHY01000016	WP_116110585.1	Amycolatopsis ruanii	Amycolatopsis ruanii strain 49.3e NODE_16_ whole genome shotgun sequence	Bacteria_Actinobacteria_Pseudonocardiales_Pseudonocardiaceae_Amycolatopsis
FOWC01000008	SFQ04696.1	Amycolatopsis rubida	Amycolatopsis rubida strain DSM 44637 genome assembly_ contig: Ga0104553_108_ whole genome shotgun sequence	Bacteria_Actinobacteria_Pseudonocardiales_Pseudonocardiaceae_Amycolatopsis
FOEF01000002	SEO90188.1	Amycolatopsis saalfeldensis	Amycolatopsis saalfeldensis strain DSM 44993 genome assembly_ contig: Ga0074859_102_ whole genome shotgun sequence	Bacteria_Actinobacteria_Pseudonocardiales_Pseudonocardiaceae_Amycolatopsis
CP024895	ATY17192.1	Amycolatopsis sp. AA4	Amycolatopsis sp. AA4 plasmid unnamed1_ complete sequence	Bacteria_Actinobacteria_Pseudonocardiales_Pseudonocardiaceae_Amycolatopsis
NZ_PPHF01000129	WP_103341361.1	Amycolatopsis sp. CA-126428	Amycolatopsis sp. CA-126428 CA-126428_129_ whole genome shotgun sequence	Bacteria_Actinobacteria_Pseudonocardiales_Pseudonocardiaceae_Amycolatopsis_unclassifiedAmycolatopsis
NMUK01000001	OXM75052.1	Amycolatopsis sp. KNN50.9b	Amycolatopsis sp. KNN50.9b contig00001_ whole genome shotgun sequence	Bacteria_Actinobacteria_Pseudonocardiales_Pseudonocardiaceae_Amycolatopsis
NMUK01000001	OXM75053.1	Amycolatopsis sp. KNN50.9b	Amycolatopsis sp. KNN50.9b contig00001_ whole genome shotgun sequence	Bacteria_Actinobacteria_Pseudonocardiales_Pseudonocardiaceae_Amycolatopsis
NMUK01000116	OXM60823.1	Amycolatopsis sp. KNN50.9b	Amycolatopsis sp. KNN50.9b contig00116_ whole genome shotgun sequence	Bacteria_Actinobacteria_Pseudonocardiales_Pseudonocardiaceae_Amycolatopsis
LWSF01000030	OAP21133.1	Amycolatopsis sp. M39	Amycolatopsis sp. M39 A4R44_contig000030_ whole genome shotgun sequence	Bacteria_Actinobacteria_Pseudonocardiales_Pseudonocardiaceae_Amycolatopsis
PDJK01000002	PFG50624.1	Amycolatopsis sulphurea	Amycolatopsis sulphurea strain DSM 46092 Ga0074782_12_ whole genome shotgun sequence	Bacteria_Actinobacteria_Pseudonocardiales_Pseudonocardiaceae_Amycolatopsis
NMQT01000124	OXM48261.1	Amycolatopsis thailandensis	Amycolatopsis thailandensis strain JCM 16380 contig124_ whole genome shotgun sequence	Bacteria_Actinobacteria_Pseudonocardiales_Pseudonocardiaceae_Amycolatopsis
NZ_PQHW01000075	WP_158224369.1	Amycolatopsis thermalba	Amycolatopsis thermalba strain NRRL B-24845 NODE_75_ whole genome shotgun sequence	Bacteria_Actinobacteria_Pseudonocardiales_Pseudonocardiaceae_Amycolatopsis
FNON01000003	SDX69098.1	Amycolatopsis xylanica	Amycolatopsis xylanica strain CPCC 202699 genome assembly_ contig: Ga0104457_103_ whole genome shotgun sequence	Bacteria_Actinobacteria_Pseudonocardiales_Pseudonocardiaceae_Amycolatopsis
NZ_LUHJ01000026	WP_066424419.1	Anabaena sp. 4-3	Anabaena sp. 4-3 contig039_ whole genome shotgun sequence	Bacteria_Cyanobacteria_Nostocales_Nostocaceae_Anabaena_unclassifiedAnabaena
NZ_LUHI01000033	WP_066377817.1	Anabaena sp. CA = ATCC 33047	Anabaena sp. CA = ATCC 33047 contig057_ whole genome shotgun sequence	Bacteria_Cyanobacteria_Nostocales_Nostocaceae_Anabaena_unclassifiedAnabaena
NC_011891	WP_012632268.1	Anaeromyxobacter dehalogenans 2CP-1	Anaeromyxobacter dehalogenans 2CP-1_ complete sequence	Bacteria_Proteobacteria_Deltaproteobacteria_Myxococcales_Cystobacterineae_Anaeromyxobacteraceae_Anaeromyxobacter
NC_007760	WP_011419919.1	Anaeromyxobacter dehalogenans 2CP-C	Anaeromyxobacter dehalogenans 2CP-C_ complete genome	Bacteria_Proteobacteria_Deltaproteobacteria_Myxococcales_Cystobacterineae_Anaeromyxobacteraceae_Anaeromyxobacter
NC_009675	WP_143828066.1	Anaeromyxobacter sp. Fw109-5	Anaeromyxobacter sp. Fw109-5_ complete sequence	Bacteria_Proteobacteria_Deltaproteobacteria_Myxococcales_Cystobacterineae_Anaeromyxobacteraceae_Anaeromyxobacter_unclassifiedAnaeromyxobacter
NC_011145	WP_012524969.1	Anaeromyxobacter sp. K	Anaeromyxobacter sp. K_ complete genome	Bacteria_Proteobacteria_Deltaproteobacteria_Myxococcales_Cystobacterineae_Anaeromyxobacteraceae_Anaeromyxobacter_unclassifiedAnaeromyxobacter
NZ_FNAG01000008	WP_091243586.1	Aquimonas voraii	Aquimonas voraii strain DSM 16957_ whole genome shotgun sequence	Bacteria_Proteobacteria_Gammaproteobacteria_Xanthomonadales_Rhodanobacteraceae_Aquimonas
NZ_CP011509	WP_047859239.1	Archangium gephyra	Archangium gephyra strain DSM 2261_ complete genome	Bacteria_Proteobacteria_Deltaproteobacteria_Myxococcales_Cystobacterineae_Archangiaceae_Archangium
NZ_CP011509	WP_047859306.1	Archangium gephyra	Archangium gephyra strain DSM 2261_ complete genome	Bacteria_Proteobacteria_Deltaproteobacteria_Myxococcales_Cystobacterineae_Archangiaceae_Archangium
FZPH01000017	SNT64607.1	Asanoa hainanensis	Asanoa hainanensis strain CGMCC 4.5593 genome assembly_ contig: Ga0104436_117_ whole genome shotgun sequence	Bacteria_Actinobacteria_Micromonosporales_Micromonosporaceae_Asanoa
NZ_FZPH01000017	WP_089254546.1	Asanoa hainanensis	Asanoa hainanensis strain CGMCC 4.5593_ whole genome shotgun sequence	Bacteria_Actinobacteria_Micromonosporales_Micromonosporaceae_Asanoa
FNQB01000003	SDZ51215.1	Asanoa ishikariensis	Asanoa ishikariensis strain DSM 44718 genome assembly_ contig: Ga0111630_103_ whole genome shotgun sequence	Bacteria_Actinobacteria_Micromonosporales_Micromonosporaceae_Asanoa
NZ_ATXK01000003	WP_081651874.1	Aurantimonas coralicida DSM 14790	Aurantimonas coralicida DSM 14790 H536DRAFT_scaffold00003.3_C_ whole genome shotgun sequence	Bacteria_Proteobacteria_Alphaproteobacteria_Rhizobiales_Aurantimonadaceae_Aurantimonas
NZ_FOOA01000012	WP_090964318.1	Aureimonas phyllosphaerae	Aureimonas phyllosphaerae strain L9-753_KACC 16231_DSM 25026_ whole genome shotgun sequence	Bacteria_Proteobacteria_Alphaproteobacteria_Rhizobiales_Aurantimonadaceae_Aurantimonas
NZ_BBWH01000024	WP_082652496.1	Aureimonas sp. AU12	Aureimonas sp. AU12_ whole genome shotgun sequence	Bacteria_Proteobacteria_Alphaproteobacteria_Rhizobiales_Aurantimonadaceae_Aureimonas
NZ_LMQW01000002	WP_056698473.1	Aureimonas sp. Leaf427	Aureimonas sp. Leaf427 contig_10_ whole genome shotgun sequence	Bacteria_Proteobacteria_Alphaproteobacteria_Rhizobiales_Aurantimonadaceae_Aureimonas
NZ_LMQT01000004	WP_056502017.1	Aureimonas sp. Leaf454	Aureimonas sp. Leaf454 contig_12_ whole genome shotgun sequence	Bacteria_Proteobacteria_Alphaproteobacteria_Rhizobiales_Aurantimonadaceae_Aureimonas
NZ_ARQE01000016	WP_019998656.1	Aureimonas ureilytica DSM 18598 = NBRC 106430	Aureimonas ureilytica DSM 18598 = NBRC 106430 strain DSM 18598 B146DRAFT_scaffold_15.16_C_ whole genome shotgun sequence	Bacteria_Proteobacteria_Alphaproteobacteria_Rhizobiales_Aurantimonadaceae_Aureimonas
NZ_WUAF01000008	WP_159689291.1	Azoarcus sp. HKLI-1	Azoarcus sp. HKLI-1 NODE_8_length_223473_cov_107.754350_ whole genome shotgun sequence	Bacteria_Proteobacteria_Betaproteobacteria_Rhodocyclales_Zoogloeaceae_Azoarcus_unclassifiedAzoarcus
NZ_CP007794	WP_051658368.1	Azospirillum brasilense	Azospirillum brasilense strain Az39 plasmid AbAZ39_p1_ complete sequence	Bacteria_Proteobacteria_Alphaproteobacteria_Rhodospirillales_Rhodospirillaceae_Azospirillum
NZ_CP032322	WP_137116639.1	Azospirillum brasilense	Azospirillum brasilense strain MTCC4035 plasmid p1_ complete sequence	Bacteria_Proteobacteria_Alphaproteobacteria_Rhodospirillales_Rhodospirillaceae_Azospirillum
NZ_CP032331	WP_137105515.1	Azospirillum brasilense	Azospirillum brasilense strain MTCC4036 plasmid p1_ complete sequence	Bacteria_Proteobacteria_Alphaproteobacteria_Rhodospirillales_Rhodospirillaceae_Azospirillum
NZ_CP032346	WP_137141781.1	Azospirillum brasilense	Azospirillum brasilense strain MTCC4039 plasmid p1_ complete sequence	Bacteria_Proteobacteria_Alphaproteobacteria_Rhodospirillales_Rhodospirillaceae_Azospirillum
NZ_NOWT01000009	WP_094303422.1	Azospirillum brasilense	Azospirillum brasilense strain 2A1 map unlocalized plasmid unnamed Contig009_Azospirillum_ whole genome shotgun sequence	Bacteria_Proteobacteria_Alphaproteobacteria_Rhodospirillales_Rhodospirillaceae_Azospirillum
NZ_QLKQ01000023	WP_114858848.1	Azospirillum brasilense	Azospirillum brasilense strain HAMBI_3172 CKLFCLNC_23_ whole genome shotgun sequence	Bacteria_Proteobacteria_Alphaproteobacteria_Rhodospirillales_Rhodospirillaceae_Azospirillum
NZ_QOKV01000025	WP_149167558.1	Azospirillum brasilense	Azospirillum brasilense strain ATCC 49958 NODE_25_length_80442_cov_66.549760_ whole genome shotgun sequence	Bacteria_Proteobacteria_Alphaproteobacteria_Rhodospirillales_Rhodospirillaceae_Azospirillum
NZ_APHV01000207	WP_035677329.1	Azospirillum brasilense FP2	Azospirillum brasilense FP2 id_207_Contig_ whole genome shotgun sequence	Bacteria_Proteobacteria_Alphaproteobacteria_Rhodospirillales_Rhodospirillaceae_Azospirillum
NC_016594	WP_014197663.1	Azospirillum brasilense Sp245	Azospirillum brasilense Sp245 plasmid AZOBR_p1_ complete sequence	Bacteria_Proteobacteria_Alphaproteobacteria_Rhodospirillales_Rhodospirillaceae_Azospirillum
NZ_RZIJ01000001	WP_126993757.1	Azospirillum doebereinerae	Azospirillum doebereinerae strain GSF71 Scaffold1_ whole genome shotgun sequence	Bacteria_Proteobacteria_Alphaproteobacteria_Rhodospirillales_Rhodospirillaceae_Azospirillum
NZ_RZIJ01000003	WP_126995543.1	Azospirillum doebereinerae	Azospirillum doebereinerae strain GSF71 Scaffold3_ whole genome shotgun sequence	Bacteria_Proteobacteria_Alphaproteobacteria_Rhodospirillales_Rhodospirillaceae_Azospirillum
NZ_CP015285	WP_063635131.1	Azospirillum humicireducens	Azospirillum humicireducens strain SgZ-5 chromosome_ complete genome	Bacteria_Proteobacteria_Alphaproteobacteria_Rhodospirillales_Rhodospirillaceae_Azospirillum
NZ_CP028905	WP_108548418.1	Azospirillum humicireducens	Azospirillum humicireducens strain SgZ-5 plasmid pYZ4	Bacteria_Proteobacteria_Alphaproteobacteria_Rhodospirillales_Rhodospirillaceae_Azospirillum
NZ_CP028906	WP_108548756.1	Azospirillum humicireducens	Azospirillum humicireducens strain SgZ-5 plasmid pYZ5	Bacteria_Proteobacteria_Alphaproteobacteria_Rhodospirillales_Rhodospirillaceae_Azospirillum
NZ_FXBR01000004	WP_085553988.1	Azospirillum lipoferum	Azospirillum lipoferum strain R1C_ whole genome shotgun sequence	Bacteria_Proteobacteria_Alphaproteobacteria_Rhodospirillales_Rhodospirillaceae_Azospirillum
NZ_FXBR01000005	WP_085556433.1	Azospirillum lipoferum	Azospirillum lipoferum strain R1C_ whole genome shotgun sequence	Bacteria_Proteobacteria_Alphaproteobacteria_Rhodospirillales_Rhodospirillaceae_Azospirillum
NZ_FXBR01000008	WP_085558096.1	Azospirillum lipoferum	Azospirillum lipoferum strain R1C_ whole genome shotgun sequence	Bacteria_Proteobacteria_Alphaproteobacteria_Rhodospirillales_Rhodospirillaceae_Azospirillum
NC_016587	WP_014189394.1	Azospirillum lipoferum 4B	Azospirillum lipoferum 4B plasmid AZO_p4_ complete sequence	Bacteria_Proteobacteria_Alphaproteobacteria_Rhodospirillales_Rhodospirillaceae_Azospirillum
NC_016622	WP_014248535.1	Azospirillum lipoferum 4B	Azospirillum lipoferum 4B_ complete sequence	Bacteria_Proteobacteria_Alphaproteobacteria_Rhodospirillales_Rhodospirillaceae_Azospirillum
NZ_VTTM01000002	WP_149198090.1	Azospirillum oryzae	Azospirillum oryzae strain COC8 NODE_2_length_1161930_ whole genome shotgun sequence	Bacteria_Proteobacteria_Alphaproteobacteria_Rhodospirillales_Rhodospirillaceae_Azospirillum
NZ_VTTM01000003	WP_149198828.1	Azospirillum oryzae	Azospirillum oryzae strain COC8 NODE_3_length_477771_ whole genome shotgun sequence	Bacteria_Proteobacteria_Alphaproteobacteria_Rhodospirillales_Rhodospirillaceae_Azospirillum
NZ_PDKW01000039	WP_098735839.1	Azospirillum palustre	Azospirillum palustre strain B2 Scaffold_06_ whole genome shotgun sequence	Bacteria_Proteobacteria_Alphaproteobacteria_Rhodospirillales_Rhodospirillaceae_Azospirillum
NZ_PDKW01000043	WP_098739266.1	Azospirillum palustre	Azospirillum palustre strain B2 Scaffold_05_ whole genome shotgun sequence	Bacteria_Proteobacteria_Alphaproteobacteria_Rhodospirillales_Rhodospirillaceae_Azospirillum
NZ_VTTO01000001	WP_149222197.1	Azospirillum sp. B21	Azospirillum sp. B21 NODE_1_length_1003675_ whole genome shotgun sequence	Bacteria_Proteobacteria_Alphaproteobacteria_Rhodospirillales_Rhodospirillaceae_Azospirillum_unclassifiedAzospirillum
NZ_VTTO01000002	WP_149222741.1	Azospirillum sp. B21	Azospirillum sp. B21 NODE_2_length_749691_ whole genome shotgun sequence	Bacteria_Proteobacteria_Alphaproteobacteria_Rhodospirillales_Rhodospirillaceae_Azospirillum_unclassifiedAzospirillum
NZ_BADK01001008	WP_148294422.1	Azospirillum sp. B506	Azospirillum sp. B506_ whole genome shotgun sequence	Bacteria_Proteobacteria_Alphaproteobacteria_Rhodospirillales_Rhodospirillaceae_Azospirillum_unclassifiedAzospirillum
NZ_BADK01001016	WP_042703571.1	Azospirillum sp. B506	Azospirillum sp. B506_ whole genome shotgun sequence	Bacteria_Proteobacteria_Alphaproteobacteria_Rhodospirillales_Rhodospirillaceae_Azospirillum_unclassifiedAzospirillum
NC_013854	WP_012974835.1	Azospirillum sp. B510	Azospirillum sp. B510_ complete sequence	Bacteria_Proteobacteria_Alphaproteobacteria_Rhodospirillales_Rhodospirillaceae_Azospirillum
NC_013855	WP_052293718.1	Azospirillum sp. B510	Azospirillum sp. B510 plasmid pAB510a_ complete sequence	Bacteria_Proteobacteria_Alphaproteobacteria_Rhodospirillales_Rhodospirillaceae_Azospirillum
NC_013858	WP_012977652.1	Azospirillum sp. B510	Azospirillum sp. B510 plasmid pAB510d_ complete sequence	Bacteria_Proteobacteria_Alphaproteobacteria_Rhodospirillales_Rhodospirillaceae_Azospirillum
NZ_CP029352	WP_109324282.1	Azospirillum sp. CFH 70021	Azospirillum sp. CFH 70021 chromosome 1_ complete sequence	Bacteria_Proteobacteria_Alphaproteobacteria_Rhodospirillales_Rhodospirillaceae_Azospirillum
NZ_CP029353	WP_109326434.1	Azospirillum sp. CFH 70021	Azospirillum sp. CFH 70021 chromosome 2_ complete sequence	Bacteria_Proteobacteria_Alphaproteobacteria_Rhodospirillales_Rhodospirillaceae_Azospirillum
NZ_QYUL01000001	WP_119830044.1	Azospirillum sp. K2W22B-5	Azospirillum sp. K2W22B-5 Segkk0_ whole genome shotgun sequence	Bacteria_Proteobacteria_Alphaproteobacteria_Rhodospirillales_Rhodospirillaceae_Azospirillum_unclassifiedAzospirillum
NZ_QYUL01000005	WP_119833829.1	Azospirillum sp. K2W22B-5	Azospirillum sp. K2W22B-5 Segkk4_ whole genome shotgun sequence	Bacteria_Proteobacteria_Alphaproteobacteria_Rhodospirillales_Rhodospirillaceae_Azospirillum_unclassifiedAzospirillum
NZ_RXMA01000004	WP_126613087.1	Azospirillum sp. L-25-5w-1	Azospirillum sp. L-25-5w-1 Scaffold4_ whole genome shotgun sequence	Bacteria_Proteobacteria_Alphaproteobacteria_Rhodospirillales_Rhodospirillaceae_Azospirillum_unclassifiedAzospirillum
NZ_RXMA01000028	WP_126619467.1	Azospirillum sp. L-25-5w-1	Azospirillum sp. L-25-5w-1 Scaffold28_ whole genome shotgun sequence	Bacteria_Proteobacteria_Alphaproteobacteria_Rhodospirillales_Rhodospirillaceae_Azospirillum_unclassifiedAzospirillum
NZ_CP029829	WP_111066935.1	Azospirillum sp. M2T2B2	Azospirillum sp. M2T2B2 chromosome_ complete genome	Bacteria_Proteobacteria_Alphaproteobacteria_Rhodospirillales_Rhodospirillaceae_Azospirillum_unclassifiedAzospirillum
NZ_CP029833	WP_111070055.1	Azospirillum sp. M2T2B2	Azospirillum sp. M2T2B2 plasmid unnamed3_ complete sequence	Bacteria_Proteobacteria_Alphaproteobacteria_Rhodospirillales_Rhodospirillaceae_Azospirillum_unclassifiedAzospirillum
NZ_FZOI01000011	WP_089289293.1	Azospirillum sp. RU38E	Azospirillum sp. RU38E_ whole genome shotgun sequence	Bacteria_Proteobacteria_Alphaproteobacteria_Rhodospirillales_Rhodospirillaceae_Azospirillum_unclassifiedAzospirillum
NZ_VTTK01000002	WP_149267954.1	Azospirillum sp. Sh1	Azospirillum sp. Sh1 NODE_2_length_360027_ whole genome shotgun sequence	Bacteria_Proteobacteria_Alphaproteobacteria_Rhodospirillales_Rhodospirillaceae_Azospirillum_unclassifiedAzospirillum
NZ_VTTK01000008	WP_149269163.1	Azospirillum sp. Sh1	Azospirillum sp. Sh1 NODE_8_length_248125_ whole genome shotgun sequence	Bacteria_Proteobacteria_Alphaproteobacteria_Rhodospirillales_Rhodospirillaceae_Azospirillum_unclassifiedAzospirillum
NZ_CP039642	WP_136700942.1	Azospirillum sp. TSA2s	Azospirillum sp. TSA2s chromosome 6	Bacteria_Proteobacteria_Alphaproteobacteria_Rhodospirillales_Rhodospirillaceae_Azospirillum_unclassifiedAzospirillum
NZ_CP039650	WP_136705779.1	Azospirillum sp. TSA2s	Azospirillum sp. TSA2s chromosome 1_ complete sequence	Bacteria_Proteobacteria_Alphaproteobacteria_Rhodospirillales_Rhodospirillaceae_Azospirillum_unclassifiedAzospirillum
NZ_LGQS01000028	WP_109047276.1	Azospirillum sp. TSA6c	Azospirillum sp. TSA6c Contig01_ whole genome shotgun sequence	Bacteria_Proteobacteria_Alphaproteobacteria_Rhodospirillales_Rhodospirillaceae_Azospirillum_unclassifiedAzospirillum
NZ_LGQS01000028	WP_109048256.1	Azospirillum sp. TSA6c	Azospirillum sp. TSA6c Contig01_ whole genome shotgun sequence	Bacteria_Proteobacteria_Alphaproteobacteria_Rhodospirillales_Rhodospirillaceae_Azospirillum_unclassifiedAzospirillum
NZ_CP039634	WP_109864965.1	Azospirillum sp. TSH100	Azospirillum sp. TSH100 chromosome 1_ complete sequence	Bacteria_Proteobacteria_Alphaproteobacteria_Rhodospirillales_Rhodospirillaceae_Azospirillum_unclassifiedAzospirillum
NZ_CP039638	WP_109865310.1	Azospirillum sp. TSH100	Azospirillum sp. TSH100 chromosome 5_ complete sequence	Bacteria_Proteobacteria_Alphaproteobacteria_Rhodospirillales_Rhodospirillaceae_Azospirillum_unclassifiedAzospirillum
NZ_CP022367	WP_109070377.1	Azospirillum sp. TSH58	Azospirillum sp. TSH58 plasmid TSH58_p02_ complete sequence	Bacteria_Proteobacteria_Alphaproteobacteria_Rhodospirillales_Rhodospirillaceae_Azospirillum_unclassifiedAzospirillum
NZ_LGQW01000015	WP_109096640.1	Azospirillum sp. TSH64	Azospirillum sp. TSH64 Contig01_ whole genome shotgun sequence	Bacteria_Proteobacteria_Alphaproteobacteria_Rhodospirillales_Rhodospirillaceae_Azospirillum_unclassifiedAzospirillum
NZ_LGQW01000015	WP_109448771.1	Azospirillum sp. TSH64	Azospirillum sp. TSH64 Contig01_ whole genome shotgun sequence	Bacteria_Proteobacteria_Alphaproteobacteria_Rhodospirillales_Rhodospirillaceae_Azospirillum_unclassifiedAzospirillum
NZ_LGQT01000063	WP_109156516.1	Azospirillum sp. TSH7	Azospirillum sp. TSH7 Contig96_ whole genome shotgun sequence	Bacteria_Proteobacteria_Alphaproteobacteria_Rhodospirillales_Rhodospirillaceae_Azospirillum_unclassifiedAzospirillum
NZ_LGQT01000086	WP_109073291.1	Azospirillum sp. TSH7	Azospirillum sp. TSH7 Contig13_ whole genome shotgun sequence	Bacteria_Proteobacteria_Alphaproteobacteria_Rhodospirillales_Rhodospirillaceae_Azospirillum_unclassifiedAzospirillum
NZ_LGQZ01000073	WP_109120079.1	Azospirillum sp. TSO22-1	Azospirillum sp. TSO22-1 Contig90_ whole genome shotgun sequence	Bacteria_Proteobacteria_Alphaproteobacteria_Rhodospirillales_Rhodospirillaceae_Azospirillum_unclassifiedAzospirillum
NZ_LGRA01000008	WP_109105803.1	Azospirillum sp. TSO35-2	Azospirillum sp. TSO35-2 Contig02_ whole genome shotgun sequence	Bacteria_Proteobacteria_Alphaproteobacteria_Rhodospirillales_Rhodospirillaceae_Azospirillum_unclassifiedAzospirillum
NZ_LGRA01000013	WP_109106877.1	Azospirillum sp. TSO35-2	Azospirillum sp. TSO35-2 Contig04_ whole genome shotgun sequence	Bacteria_Proteobacteria_Alphaproteobacteria_Rhodospirillales_Rhodospirillaceae_Azospirillum_unclassifiedAzospirillum
NZ_LGQY01000018	WP_109150527.1	Azospirillum sp. TSO5	Azospirillum sp. TSO5 Contig06_ whole genome shotgun sequence	Bacteria_Proteobacteria_Alphaproteobacteria_Rhodospirillales_Rhodospirillaceae_Azospirillum_unclassifiedAzospirillum
NZ_LGQY01000125	WP_109154503.1	Azospirillum sp. TSO5	Azospirillum sp. TSO5 Contig95_ whole genome shotgun sequence	Bacteria_Proteobacteria_Alphaproteobacteria_Rhodospirillales_Rhodospirillaceae_Azospirillum_unclassifiedAzospirillum
NZ_CP012401	WP_045580836.1	Azospirillum thiophilum	Azospirillum thiophilum strain BV-S chromosome 1_ complete sequence	Bacteria_Proteobacteria_Alphaproteobacteria_Rhodospirillales_Rhodospirillaceae_Azospirillum
NZ_CP012404	WP_045583697.1	Azospirillum thiophilum	Azospirillum thiophilum strain BV-S chromosome 4_ complete sequence	Bacteria_Proteobacteria_Alphaproteobacteria_Rhodospirillales_Rhodospirillaceae_Azospirillum
NZ_SRSX01000005	WP_135901647.1	bacterium M00.F.Ca.ET.152.01.1.1 Bacteria.	Bacterium M00.F.Ca.ET.152.01.1.1 strain M00.F.Ca.ET.152.01.1.1 NODE_5_length_453484_cov_21.5411_ whole genome shotgun sequence
NZ_SRTJ01000001	WP_135855572.1	bacterium M00.F.Ca.ET.168.01.1.1 Bacteria.	Bacterium M00.F.Ca.ET.168.01.1.1 strain M00.F.Ca.ET.168.01.1.1 NODE_1_length_997423_cov_35.9646_ whole genome shotgun sequence
NZ_CP017147	WP_158516137.1	Bosea vaviloviae	Bosea vaviloviae strain Vaf18 chromosome_ complete genome	Bacteria_Proteobacteria_Alphaproteobacteria_Rhizobiales_Bradyrhizobiaceae_Bosea
NZ_PGVG01000040	WP_100235761.1	Bradyrhizobium forestalis	Bradyrhizobium forestalis strain INPA54B NODE_40_length_66765_cov_31.3114_ whole genome shotgun sequence	Bacteria_Proteobacteria_Alphaproteobacteria_Rhizobiales_Bradyrhizobiaceae_Bradyrhizobium
NZ_PGEQ01000001	WP_157806113.1	Bradyrhizobium lablabi	Bradyrhizobium lablabi strain GAS165 Ga0131998_11_ whole genome shotgun sequence	Bacteria_Proteobacteria_Alphaproteobacteria_Rhizobiales_Bradyrhizobiaceae_Bradyrhizobium
NZ_MKFI01000013	WP_076866964.1	Bradyrhizobium mercantei	Bradyrhizobium mercantei strain SEMIA 6399 scaffold13.1_ whole genome shotgun sequence	Bacteria_Proteobacteria_Alphaproteobacteria_Rhizobiales_Bradyrhizobiaceae_Bradyrhizobium
NZ_AWZU01000013	WP_084305458.1	Bradyrhizobium sp. ARR65	Bradyrhizobium sp. ARR65 BraARR65DRAFT_scaffold_12.13_C_ whole genome shotgun sequence	Bacteria_Proteobacteria_Alphaproteobacteria_Rhizobiales_Bradyrhizobiaceae_Bradyrhizobium_unclassifiedBradyrhizobium
NZ_VSTH01000007	WP_148736795.1	Bradyrhizobium sp. aSej3	Bradyrhizobium sp. aSej3 asej3_(paired)_trimmed_(paired)_contig_7_ whole genome shotgun sequence	Bacteria_Proteobacteria_Alphaproteobacteria_Rhizobiales_Bradyrhizobiaceae_Bradyrhizobium_unclassifiedBradyrhizobium
NZ_DF820425	WP_025034667.1	Bradyrhizobium sp. DOA9	Bradyrhizobium sp. DOA9_ whole genome shotgun sequence	Bacteria_Proteobacteria_Alphaproteobacteria_Rhizobiales_Bradyrhizobiaceae_Bradyrhizobium_unclassifiedBradyrhizobium
NZ_PSRS01000129	WP_130228651.1	Bradyrhizobium sp. Leo121	Bradyrhizobium sp. Leo121 Contig129__ whole genome shotgun sequence	Bacteria_Proteobacteria_Alphaproteobacteria_Rhizobiales_Bradyrhizobiaceae_Bradyrhizobium_unclassifiedBradyrhizobium
NZ_JYMU01000013	WP_050043617.1	Bradyrhizobium sp. LTSPM299	Bradyrhizobium sp. LTSPM299 NODE_13_ whole genome shotgun sequence	Bacteria_Proteobacteria_Alphaproteobacteria_Rhizobiales_Bradyrhizobiaceae_Bradyrhizobium_unclassifiedBradyrhizobium
NZ_PYFX01000030	WP_106946777.1	Bradyrhizobium sp. MOS002	Bradyrhizobium sp. MOS002 mos002_30_ whole genome shotgun sequence	Bacteria_Proteobacteria_Alphaproteobacteria_Rhizobiales_Bradyrhizobiaceae_Bradyrhizobium_unclassifiedBradyrhizobium
NZ_JADK01000010	WP_081747859.1	Bradyrhizobium sp. URHA0013	Bradyrhizobium sp. URHA0013 N551DRAFT_scaffold00008.8_C_ whole genome shotgun sequence	Bacteria_Proteobacteria_Alphaproteobacteria_Rhizobiales_Bradyrhizobiaceae_Bradyrhizobium_unclassifiedBradyrhizobium
NZ_CP031841	WP_117412644.1	Breoghania sp. L-A4	Breoghania sp. L-A4 chromosome_ complete genome	Bacteria_Proteobacteria_Alphaproteobacteria_Rhizobiales_Cohaesibacteraceae_Breoghania_unclassifiedBreoghania
NZ_QTRW01000064	WP_124633970.1	Burkholderia cenocepacia	Burkholderia cenocepacia strain Bp9130 BURSP-Bp9130-3504P2S1-EN-PRI-2017-064-DW_S50_214_ whole genome shotgun sequence	Bacteria_Proteobacteria_Betaproteobacteria_Burkholderiales_Burkholderiaceae_Burkholderia_Burkholderiacepaciacomplex
NZ_CP013444	WP_080485753.1	Burkholderia cepacia	Burkholderia cepacia strain MSMB1184WGS chromosome 2_ complete sequence	Bacteria_Proteobacteria_Betaproteobacteria_Burkholderiales_Burkholderiaceae_Burkholderia_Burkholderiacepaciacomplex
NZ_JPWT01000014	WP_052145002.1	Burkholderia sp. ABCPW 111	Burkholderia sp. ABCPW 111 X946.contig-100_11_ whole genome shotgun sequence	Bacteria_Proteobacteria_Betaproteobacteria_Burkholderiales_Burkholderiaceae_Burkholderia
NZ_LOVS01000009	WP_066567069.1	Burkholderia sp. ABCPW 14	Burkholderia sp. ABCPW 14 strain ABCPW-14 ABCPW-14_107_ whole genome shotgun sequence	Bacteria_Proteobacteria_Betaproteobacteria_Burkholderiales_Burkholderiaceae_Burkholderia_pseudomalleigroup
NZ_CP013389	WP_066495286.1	Burkholderia sp. BDU8	Burkholderia sp. BDU8 chromosome 1_ complete sequence	Bacteria_Proteobacteria_Betaproteobacteria_Burkholderiales_Burkholderiaceae_Burkholderia_pseudomalleigroup
NZ_CP013424	WP_059575837.1	Burkholderia sp. MSMB0852	Burkholderia sp. MSMB0852 chromosome 1_ complete sequence	Bacteria_Proteobacteria_Betaproteobacteria_Burkholderiales_Burkholderiaceae_Burkholderia_pseudomalleigroup
NZ_LOYZ01000072	WP_081059566.1	Burkholderia stagnalis	Burkholderia stagnalis strain MSMB2051 MSMB2051_75_ whole genome shotgun sequence	Bacteria_Proteobacteria_Betaproteobacteria_Burkholderiales_Burkholderiaceae_Burkholderia_Burkholderiacepaciacomplex
NZ_LOZP01000040	WP_081073465.1	Burkholderia stagnalis	Burkholderia stagnalis strain MSMB1543 MSMB1543_46_ whole genome shotgun sequence	Bacteria_Proteobacteria_Betaproteobacteria_Burkholderiales_Burkholderiaceae_Burkholderia_Burkholderiacepaciacomplex
NZ_LOZV01000077	WP_081075252.1	Burkholderia stagnalis	Burkholderia stagnalis strain MSMB1967 MSMB1967_8_ whole genome shotgun sequence	Bacteria_Proteobacteria_Betaproteobacteria_Burkholderiales_Burkholderiaceae_Burkholderia_Burkholderiacepaciacomplex
NZ_LOZZ01000051	WP_081070708.1	Burkholderia stagnalis	Burkholderia stagnalis strain MSMB1968 MSMB1968_56_ whole genome shotgun sequence	Bacteria_Proteobacteria_Betaproteobacteria_Burkholderiales_Burkholderiaceae_Burkholderia_Burkholderiacepaciacomplex
NZ_LPAM01000096	WP_081069922.1	Burkholderia stagnalis	Burkholderia stagnalis strain MSMB1602WGS MSMB1602WGS_86_ whole genome shotgun sequence	Bacteria_Proteobacteria_Betaproteobacteria_Burkholderiales_Burkholderiaceae_Burkholderia_Burkholderiacepaciacomplex
NZ_LPGD01000073	WP_081073061.1	Burkholderia stagnalis	Burkholderia stagnalis strain MSMB1521WGS MSMB1521WGS_74_ whole genome shotgun sequence	Bacteria_Proteobacteria_Betaproteobacteria_Burkholderiales_Burkholderiaceae_Burkholderia_Burkholderiacepaciacomplex
NZ_QTOL01000020	WP_124482486.1	Burkholderia stagnalis	Burkholderia stagnalis strain Bp9133 BURSP-Bp9133-3703P1S5-EN-PRI-2017-064-DW_S42_127_ whole genome shotgun sequence	Bacteria_Proteobacteria_Betaproteobacteria_Burkholderiales_Burkholderiaceae_Burkholderia_Burkholderiacepaciacomplex
NZ_JAAAQG010000001	WP_009897694.1	Burkholderia thailandensis	Burkholderia thailandensis strain DW503 NODE_1_ whole genome shotgun sequence	Bacteria_Proteobacteria_Betaproteobacteria_Burkholderiales_Burkholderiaceae_Burkholderia_pseudomalleigroup
NZ_CP008915	WP_009900774.1	Burkholderia thailandensis	Burkholderia thailandensis strain 2003015869 chromosome 2_ complete sequence	Bacteria_Proteobacteria_Betaproteobacteria_Burkholderiales_Burkholderiaceae_Burkholderia_pseudomalleigroup
NZ_LOXF01000013	WP_155754918.1	Burkholderia thailandensis	Burkholderia thailandensis strain E1 E1_110_ whole genome shotgun sequence	Bacteria_Proteobacteria_Betaproteobacteria_Burkholderiales_Burkholderiaceae_Burkholderia_pseudomalleigroup
NZ_PHRD01000002	WP_100085560.1	Burkholderia thailandensis	Burkholderia thailandensis strain 2.1 NODE_2_length_357660_cov_37.8199_ID_3_ whole genome shotgun sequence	Bacteria_Proteobacteria_Betaproteobacteria_Burkholderiales_Burkholderiaceae_Burkholderia_pseudomalleigroup
NZ_WOXA01000002	WP_162530283.1	Burkholderia thailandensis	Burkholderia thailandensis strain 012 scf7180000000005_ whole genome shotgun sequence	Bacteria_Proteobacteria_Betaproteobacteria_Burkholderiales_Burkholderiaceae_Burkholderia_pseudomalleigroup
NZ_ABBH01000283	WP_099005219.1	Burkholderia thailandensis Bt4	Burkholderia thailandensis Bt4 PMP6xxBTHxxBt4-283_ whole genome shotgun sequence	Bacteria_Proteobacteria_Betaproteobacteria_Burkholderiales_Burkholderiaceae_Burkholderia_pseudomalleigroup
NZ_AECN01000070	WP_019255048.1	Burkholderia thailandensis E555	Burkholderia thailandensis E555 BTHE555_69_ whole genome shotgun sequence	Bacteria_Proteobacteria_Betaproteobacteria_Burkholderiales_Burkholderiaceae_Burkholderia_pseudomalleigroup
NZ_ABBD01000269	WP_099975707.1	Burkholderia thailandensis TXDOH	Burkholderia thailandensis TXDOH PMP6xxBTHxxTXDOH-269_ whole genome shotgun sequence	Bacteria_Proteobacteria_Betaproteobacteria_Burkholderiales_Burkholderiaceae_Burkholderia_pseudomalleigroup
NZ_LPAK01000029	WP_080414836.1	Burkholderia ubonensis	Burkholderia ubonensis strain MSMB1600WGS MSMB1600WGS_27_ whole genome shotgun sequence	Bacteria_Proteobacteria_Betaproteobacteria_Burkholderiales_Burkholderiaceae_Burkholderia_Burkholderiacepaciacomplex
NZ_LPBJ01000106	WP_080411482.1	Burkholderia ubonensis	Burkholderia ubonensis strain MSMB1808WGS MSMB1808WGS_71_ whole genome shotgun sequence	Bacteria_Proteobacteria_Betaproteobacteria_Burkholderiales_Burkholderiaceae_Burkholderia_Burkholderiacepaciacomplex
NZ_LPDV01000049	WP_157650495.1	Burkholderia ubonensis	Burkholderia ubonensis strain MSMB1173WGS MSMB1173WGS_143_ whole genome shotgun sequence	Bacteria_Proteobacteria_Betaproteobacteria_Burkholderiales_Burkholderiaceae_Burkholderia_Burkholderiacepaciacomplex
NZ_LPDW01000103	WP_157634234.1	Burkholderia ubonensis	Burkholderia ubonensis strain MSMB1174WGS MSMB1174WGS_48_ whole genome shotgun sequence	Bacteria_Proteobacteria_Betaproteobacteria_Burkholderiales_Burkholderiaceae_Burkholderia_Burkholderiacepaciacomplex
NZ_LPFO01000062	WP_080417188.1	Burkholderia ubonensis	Burkholderia ubonensis strain MSMB1489WGS MSMB1489WGS_51_ whole genome shotgun sequence	Bacteria_Proteobacteria_Betaproteobacteria_Burkholderiales_Burkholderiaceae_Burkholderia_Burkholderiacepaciacomplex
NZ_LPGN01000021	WP_080427470.1	Burkholderia ubonensis	Burkholderia ubonensis strain MSMB1636WGS MSMB1636WGS_118_ whole genome shotgun sequence	Bacteria_Proteobacteria_Betaproteobacteria_Burkholderiales_Burkholderiaceae_Burkholderia_Burkholderiacepaciacomplex
NZ_NBTY01000169	WP_086383041.1	Caballeronia sordidicola	Caballeronia sordidicola strain PAMC 26510 contig-13_ whole genome shotgun sequence	Bacteria_Proteobacteria_Betaproteobacteria_Burkholderiales_Burkholderiaceae_Caballeronia
NZ_FKIP01000266	WP_089935864.1	Candidatus Entotheonella palauensis	Candidatus Entotheonella palauensis isolate egemina21_ whole genome shotgun sequence	Bacteria_Nitrospinae/Tectomicrobiagroup_CandidatusTectomicrobia_CandidatusEntotheonella
NAEP01000023	PDQ36100.1	Candidatus Lumbricidophila eiseniae	Candidatus Lumbricidophila eiseniae isolate EaCA-K 1_ whole genome shotgun sequence	Bacteria_Actinobacteria_Micrococcales_Microbacteriaceae_CandidatusLumbricidophila
NZ_RCOS01000137	WP_125672234.1	Candidatus Methanodesulfokores washburnensis	Candidatus Methanodesulfokores washburnensis strain MDKW Ga0080004_1134165_ whole genome shotgun sequence	Archaea_CandidatusKorarchaeota_CandidatusMethanodesulfokores
NC_021353	WP_020449400.1	Candidatus Methanomassiliicoccus intestinalis Issoire-Mx1	Candidatus Methanomassiliicoccus intestinalis Issoire-Mx1_ complete genome	Archaea_Euryarchaeota_Diaforarchaeagroup_Thermoplasmata_Methanomassiliicoccales_Methanomassiliicoccaceae_Methanomassiliicoccus
NZ_FZMP01000046	WP_096204186.1	Candidatus Methanoperedens nitroreducens	Candidatus Methanoperedens nitroreducens isolate Mnv1_ whole genome shotgun sequence	Archaea_Euryarchaeota_Stenosarchaeagroup_Methanomicrobia_Methanosarcinales_CandidatusMethanoperedenaceae_CandidatusMethanoperedens
NZ_JMIY01000003	WP_048090319.1	Candidatus Methanoperedens nitroreducens	Candidatus Methanoperedens nitroreducens strain ANME-2d ANME2D_Contig_3.3_ whole genome shotgun sequence	Archaea_Euryarchaeota_Stenosarchaeagroup_Methanomicrobia_Methanosarcinales_CandidatusMethanoperedenaceae_CandidatusMethanoperedens
NZ_NTMG01000038	WP_097298472.1	Candidatus Methanoperedens sp. BLZ2	Candidatus Methanoperedens sp. BLZ2 CMPBLZ2contig_1086_ whole genome shotgun sequence	Archaea_Euryarchaeota_Stenosarchaeagroup_Methanomicrobia_Methanosarcinales_CandidatusMethanoperedenaceae_CandidatusMethanoperedens_unclassifiedCandidatusMethanoperedens
NZ_CP024014	WP_103286665.1	Candidatus Nitrosocaldus islandicus	Candidatus Nitrosocaldus islandicus isolate 3F chromosome_ complete genome	Archaea_Thaumarchaeota_Nitrososphaeria_CandidatusNitrosocaldales_CandidatusNitrosocaldaceae_CandidatusNitrosocaldus
NZ_ML675591	WP_144734146.1	Candidatus Nitrosocosmicus arcticus	Candidatus Nitrosocosmicus arcticus strain Kfb NARC_scaffold14_ whole genome shotgun sequence	Archaea_Thaumarchaeota_Nitrososphaeria_Nitrososphaerales_Nitrososphaeraceae_CandidatusNitrosocosmicus
NZ_CP017922	WP_148687390.1	Candidatus Nitrosocosmicus exaquare	Candidatus Nitrosocosmicus exaquare strain G61 chromosome_ complete genome	Archaea_Thaumarchaeota_Nitrososphaeria_Nitrososphaerales_Nitrososphaeraceae_CandidatusNitrosocosmicus
NZ_LR216287	WP_134484801.1	Candidatus Nitrosocosmicus franklandus	Candidatus Nitrosocosmicus franklandus isolate NFRAN1 genome assembly_ chromosome: NFRAN	Archaea_Thaumarchaeota_Nitrososphaeria_Nitrososphaerales_Nitrososphaeraceae_CandidatusNitrosocosmicus
NZ_SRPK01000006	WP_149861873.1	Candidatus Nitrosocosmicus sp. SS	Candidatus Nitrosocosmicus sp. SS NODE_5_length_188725_cov_9.209863_ whole genome shotgun sequence	Archaea_Thaumarchaeota_Nitrososphaeria_Nitrososphaerales_Nitrososphaeraceae_CandidatusNitrosocosmicus_unclassifiedCandidatusNitrosocosmicus
NZ_CP007174	WP_148701350.1	Candidatus Nitrososphaera evergladensis SR1	Candidatus Nitrososphaera evergladensis SR1 chromosome_ complete genome	Archaea_Thaumarchaeota_Nitrososphaeria_Nitrososphaerales_Nitrososphaeraceae_Nitrososphaera
NC_018719	WP_015017772.1	Candidatus Nitrososphaera gargensis Ga9.2	Candidatus Nitrososphaera gargensis Ga9.2_ complete genome	Archaea_Thaumarchaeota_Nitrososphaeria_Nitrososphaerales_Nitrososphaeraceae_Nitrososphaera
NZ_CP020371	WP_100922705.1	Candidatus Thiodictyon syntrophicum	Candidatus Thiodictyon syntrophicum strain Cad16T plasmid pTs417_ complete sequence	Bacteria_Proteobacteria_Gammaproteobacteria_Chromatiales_Chromatiaceae_Thiodictyon
NZ_QAOH01000012	WP_146168276.1	Celeribacter persicus	Celeribacter persicus strain DSM 100434 Ga0183454_112_ whole genome shotgun sequence	Bacteria_Proteobacteria_Alphaproteobacteria_Rhodobacterales_Rhodobacteraceae_Celeribacter
NZ_ML660089	WP_142903350.1	Cellvibrionaceae bacterium R142	Cellvibrionaceae bacterium R142 Scaffold3_ whole genome shotgun sequence	Bacteria_Proteobacteria_Gammaproteobacteria_Cellvibrionales_Cellvibrionaceae
NZ_WQNI01000005	WP_163267698.1	Chelativorans sp. lm92	Chelativorans sp. lm92 scaffold5.1-size447493_ whole genome shotgun sequence	Bacteria_Proteobacteria_Alphaproteobacteria_Rhizobiales_Phyllobacteriaceae_Chelativorans_unclassifiedChelativorans
NZ_WQNH01000066	WP_159592967.1	Chelativorans sp. lm93	Chelativorans sp. lm93 scaffold66.1-size21877_ whole genome shotgun sequence	Bacteria_Proteobacteria_Alphaproteobacteria_Rhizobiales_Phyllobacteriaceae_Chelativorans_unclassifiedChelativorans
NZ_QTJV01000006	WP_116854405.1	Chitinophaga sp. K20C18050901	Chitinophaga sp. K20C18050901 contig6_ whole genome shotgun sequence	Bacteria_Bacteroidetes_Chitinophagia_Chitinophagales_Chitinophagaceae_Chitinophaga_unclassifiedChitinophaga
NZ_ASRX01000141	WP_044252460.1	Chondromyces apiculatus DSM 436	Chondromyces apiculatus DSM 436 contig141_ whole genome shotgun sequence	Bacteria_Proteobacteria_Deltaproteobacteria_Myxococcales_Sorangiineae_Polyangiaceae_Chondromyces
NZ_CP012159	WP_050430982.1	Chondromyces crocatus	Chondromyces crocatus strain Cm c5_ complete genome	Bacteria_Proteobacteria_Deltaproteobacteria_Myxococcales_Sorangiineae_Polyangiaceae_Chondromyces
NZ_CP012159	WP_050431315.1	Chondromyces crocatus	Chondromyces crocatus strain Cm c5_ complete genome	Bacteria_Proteobacteria_Deltaproteobacteria_Myxococcales_Sorangiineae_Polyangiaceae_Chondromyces
NZ_CP012159	WP_063796318.1	Chondromyces crocatus	Chondromyces crocatus strain Cm c5_ complete genome	Bacteria_Proteobacteria_Deltaproteobacteria_Myxococcales_Sorangiineae_Polyangiaceae_Chondromyces
NZ_QARX01000001	WP_107798422.1	Chromobacterium sp. Panama	Chromobacterium sp. Panama Scaffold_1_ whole genome shotgun sequence	Bacteria_Proteobacteria_Betaproteobacteria_Neisseriales_Chromobacteriaceae_Chromobacterium_unclassifiedChromobacterium
NZ_OBEL01000002	WP_097153487.1	Cohaesibacter gelatinilyticus	Cohaesibacter gelatinilyticus strain DSM 18289_ whole genome shotgun sequence	Bacteria_Proteobacteria_Alphaproteobacteria_Rhizobiales_Cohaesibacteraceae
NZ_QODK01000001	WP_114007912.1	Cohaesibacter intestini	Cohaesibacter intestini strain YE-B6 NODE_1_length_1281284_cov_69.557_ whole genome shotgun sequence	Bacteria_Proteobacteria_Alphaproteobacteria_Rhizobiales_Cohaesibacteraceae
NZ_VANT01000009	WP_138150357.1	Cohaesibacter sp. CAU 1516	Cohaesibacter sp. CAU 1516 contig9_ whole genome shotgun sequence	Bacteria_Proteobacteria_Alphaproteobacteria_Rhizobiales_Cohaesibacteraceae_unclassifiedCohaesibacter
NZ_RAWE01000187	WP_120606662.1	Corallococcus carmarthensis	Corallococcus carmarthensis strain CA043D NODE_187_20437_cov_25.0624_ID_10953_ whole genome shotgun sequence	Bacteria_Proteobacteria_Deltaproteobacteria_Myxococcales_Cystobacterineae_Myxococcaceae_Corallococcus
NZ_CP034669	WP_128798404.1	Corallococcus coralloides	Corallococcus coralloides strain B035 chromosome_ complete genome	Bacteria_Proteobacteria_Deltaproteobacteria_Myxococcales_Cystobacterineae_Myxococcaceae_Corallococcus
NC_017030	WP_014398463.1	Corallococcus coralloides DSM 2259	Corallococcus coralloides DSM 2259_ complete genome	Bacteria_Proteobacteria_Deltaproteobacteria_Myxococcales_Cystobacterineae_Myxococcaceae_Corallococcus
NZ_RAVW01000166	WP_120527138.1	Corallococcus exercitus	Corallococcus exercitus strain AB043A NODE_166_19134_cov_10.4496_ID_16705_ whole genome shotgun sequence	Bacteria_Proteobacteria_Deltaproteobacteria_Myxococcales_Cystobacterineae_Myxococcaceae_Corallococcus
NZ_RAWB01000106	WP_120643651.1	Corallococcus llansteffanensis	Corallococcus llansteffanensis strain CA051B NODE_106_20999_cov_16.1001_ whole genome shotgun sequence	Bacteria_Proteobacteria_Deltaproteobacteria_Myxococcales_Cystobacterineae_Myxococcaceae_Corallococcus
NZ_RAWB01000668	WP_120647933.1	Corallococcus llansteffanensis	Corallococcus llansteffanensis strain CA051B NODE_668_4993_cov_7.04973_ whole genome shotgun sequence	Bacteria_Proteobacteria_Deltaproteobacteria_Myxococcales_Cystobacterineae_Myxococcaceae_Corallococcus
NZ_RAWG01000177	WP_120627746.1	Corallococcus sicarius	Corallococcus sicarius strain CA040B NODE_177_19854_cov_42.7478_ whole genome shotgun sequence	Bacteria_Proteobacteria_Deltaproteobacteria_Myxococcales_Cystobacterineae_Myxococcaceae_Corallococcus
NZ_RAVX01000003	WP_120562745.1	Corallococcus sp. AB011P	Corallococcus sp. AB011P NODE_3_937698_cov_25.0622_ whole genome shotgun sequence	Bacteria_Proteobacteria_Deltaproteobacteria_Myxococcales_Cystobacterineae_Myxococcaceae_Corallococcus_unclassifiedCorallococcus
NZ_RAVX01000004	WP_120563450.1	Corallococcus sp. AB011P	Corallococcus sp. AB011P NODE_4_657790_cov_28.4819_ whole genome shotgun sequence	Bacteria_Proteobacteria_Deltaproteobacteria_Myxococcales_Cystobacterineae_Myxococcaceae_Corallococcus_unclassifiedCorallococcus
NZ_RAWR01000119	WP_126934912.1	Corallococcus sp. AB018	Corallococcus sp. AB018 NODE_119_31896_cov_17.9652_ID_11921_ whole genome shotgun sequence	Bacteria_Proteobacteria_Deltaproteobacteria_Myxococcales_Cystobacterineae_Myxococcaceae_Corallococcus_unclassifiedCorallococcus
NZ_RAWR01000232	WP_126935901.1	Corallococcus sp. AB018	Corallococcus sp. AB018 NODE_232_16751_cov_19.5583_ID_12139_ whole genome shotgun sequence	Bacteria_Proteobacteria_Deltaproteobacteria_Myxococcales_Cystobacterineae_Myxococcaceae_Corallococcus_unclassifiedCorallococcus
NZ_RAWQ01000040	WP_121752746.1	Corallococcus sp. AB030	Corallococcus sp. AB030 NODE_40_54018_cov_19.9848_ID_11456_ whole genome shotgun sequence	Bacteria_Proteobacteria_Deltaproteobacteria_Myxococcales_Cystobacterineae_Myxococcaceae_Corallococcus_unclassifiedCorallococcus
NZ_RAWP01000049	WP_121779476.1	Corallococcus sp. AB032C	Corallococcus sp. AB032C NODE_49_66978_cov_50.3423_ID_7068_ whole genome shotgun sequence	Bacteria_Proteobacteria_Deltaproteobacteria_Myxococcales_Cystobacterineae_Myxococcaceae_Corallococcus_unclassifiedCorallococcus
NZ_RAWO01000003	WP_120598031.1	Corallococcus sp. AB038B	Corallococcus sp. AB038B NODE_3749278_cov_24.6077_ whole genome shotgun sequence	Bacteria_Proteobacteria_Deltaproteobacteria_Myxococcales_Cystobacterineae_Myxococcaceae_Corallococcus_unclassifiedCorallococcus
NZ_RAWN01000044	WP_121713527.1	Corallococcus sp. AB045	Corallococcus sp. AB045 NODE_6256558_cov_38.7398_ID_14012_ whole genome shotgun sequence	Bacteria_Proteobacteria_Deltaproteobacteria_Myxococcales_Cystobacterineae_Myxococcaceae_Corallococcus_unclassifiedCorallococcus
NZ_RAWN01000051	WP_121713916.1	Corallococcus sp. AB045	Corallococcus sp. AB045 NODE_7152989_cov_38.4812_ID_14030_ whole genome shotgun sequence	Bacteria_Proteobacteria_Deltaproteobacteria_Myxococcales_Cystobacterineae_Myxococcaceae_Corallococcus_unclassifiedCorallococcus
NZ_RAWL01000329	WP_120548861.1	Corallococcus sp. AB049A	Corallococcus sp. AB049A NODE_329_9920_cov_17.9147_ whole genome shotgun sequence	Bacteria_Proteobacteria_Deltaproteobacteria_Myxococcales_Cystobacterineae_Myxococcaceae_Corallococcus_unclassifiedCorallococcus
JAAAPJ000000009	WP_161666489.1	Corallococcus sp. c25j21	Corallococcus sp. c25j21 contig17_ whole genome shotgun sequence	Bacteria_Proteobacteria_Deltaproteobacteria_Myxococcales_Cystobacterineae_Myxococcaceae_Corallococcus_unclassifiedCorallococcus
JAAAPJ000000023	WP_161664229.1	Corallococcus sp. c25j21	Corallococcus sp. c25j21 contig3_ whole genome shotgun sequence	Bacteria_Proteobacteria_Deltaproteobacteria_Myxococcales_Cystobacterineae_Myxococcaceae_Corallococcus_unclassifiedCorallococcus
NZ_RAWH01000179	WP_120584896.1	Corallococcus sp. CA031C	Corallococcus sp. CA031C NODE_17919955_cov_15.538_ID_29812_ whole genome shotgun sequence	Bacteria_Proteobacteria_Deltaproteobacteria_Myxococcales_Cystobacterineae_Myxococcaceae_Corallococcus_unclassifiedCorallococcus
NZ_RAWF01000002	WP_120574291.1	Corallococcus sp. CA041A	Corallococcus sp. CA041A NODE_2_106890_cov_34.5649_ whole genome shotgun sequence	Bacteria_Proteobacteria_Deltaproteobacteria_Myxococcales_Cystobacterineae_Myxococcaceae_Corallococcus_unclassifiedCorallococcus
NZ_RAWF01000202	WP_120579674.1	Corallococcus sp. CA041A	Corallococcus sp. CA041A NODE_202_18028_cov_33.696_ whole genome shotgun sequence	Bacteria_Proteobacteria_Deltaproteobacteria_Myxococcales_Cystobacterineae_Myxococcaceae_Corallococcus_unclassifiedCorallococcus
NZ_RAWD01000004	WP_120531090.1	Corallococcus sp. CA047B	Corallococcus sp. CA047B NODE_4_116262_cov_35.9405_ whole genome shotgun sequence	Bacteria_Proteobacteria_Deltaproteobacteria_Myxococcales_Cystobacterineae_Myxococcaceae_Corallococcus_unclassifiedCorallococcus
NZ_RAWD01000523	WP_120538243.1	Corallococcus sp. CA047B	Corallococcus sp. CA047B NODE_523_3997_cov_24.9463_ whole genome shotgun sequence	Bacteria_Proteobacteria_Deltaproteobacteria_Myxococcales_Cystobacterineae_Myxococcaceae_Corallococcus_unclassifiedCorallococcus
NZ_RAWC01000188	WP_120621633.1	Corallococcus sp. CA049B	Corallococcus sp. CA049B NODE_188_18005_cov_13.5546_ID_9698_ whole genome shotgun sequence	Bacteria_Proteobacteria_Deltaproteobacteria_Myxococcales_Cystobacterineae_Myxococcaceae_Corallococcus_unclassifiedCorallococcus
NZ_RAWA01000001	WP_120608508.1	Corallococcus sp. CA053C	Corallococcus sp. CA053C NODE_1_98218_cov_25.4509_ whole genome shotgun sequence	Bacteria_Proteobacteria_Deltaproteobacteria_Myxococcales_Cystobacterineae_Myxococcaceae_Corallococcus_unclassifiedCorallococcus
NZ_RAVY01000090	WP_120589991.1	Corallococcus sp. CA054B	Corallococcus sp. CA054B NODE_90_37001_cov_18.943_ID_9366_ whole genome shotgun sequence	Bacteria_Proteobacteria_Deltaproteobacteria_Myxococcales_Cystobacterineae_Myxococcaceae_Corallococcus_unclassifiedCorallococcus
NZ_QNUN01000002	WP_120201484.1	Corallococcus sp. H22C18031201	Corallococcus sp. H22C18031201 contig2_ whole genome shotgun sequence	Bacteria_Proteobacteria_Deltaproteobacteria_Myxococcales_Cystobacterineae_Myxococcaceae_Corallococcus_unclassifiedCorallococcus
NZ_VKLU01000003	WP_143899293.1	Corallococcus sp. Z5C101001	Corallococcus sp. Z5C101001 contig3_ whole genome shotgun sequence	Bacteria_Proteobacteria_Deltaproteobacteria_Myxococcales_Cystobacterineae_Myxococcaceae_Corallococcus_unclassifiedCorallococcus
NZ_RAVZ01000082	WP_120541203.1	Corallococcus terminator	Corallococcus terminator strain CA054A NODE_82_30551_cov_28.81_ whole genome shotgun sequence	Bacteria_Proteobacteria_Deltaproteobacteria_Myxococcales_Cystobacterineae_Myxococcaceae_Corallococcus
NZ_RAVZ01000247	WP_120543849.1	Corallococcus terminator	Corallococcus terminator strain CA054A NODE_247_15225_cov_25.5578_ whole genome shotgun sequence	Bacteria_Proteobacteria_Deltaproteobacteria_Myxococcales_Cystobacterineae_Myxococcaceae_Corallococcus
KK073874	EXG81130.1	Cryptosporangium arvum DSM 44712	Cryptosporangium arvum DSM 44712 genomic scaffold CryarDRAFT_CAH.1_ whole genome shotgun sequence	Bacteria_Actinobacteria_Cryptosporangiales_Cryptosporangiaceae_Cryptosporangium
LR732827	VXB37640.1	Curtobacterium sp. 8I-2	Curtobacterium sp. 8I-2 isolate Curtobacterium sp. 8I-2 genome assembly_ scaffold: CURTO8I2_scaffold2_ whole genome shotgun sequence	Bacteria_Actinobacteria_Micrococcales_Microbacteriaceae_Curtobacterium
NZ_LR732827	WP_159557139.1	Curtobacterium sp. 8I-2	Curtobacterium sp. 8I-2 isolate Curtobacterium sp. 8I-2_ whole genome shotgun sequence	Bacteria_Actinobacteria_Micrococcales_Microbacteriaceae_Curtobacterium
NC_019757	WP_015209731.1	Cylindrospermum stagnale PCC 7417	Cylindrospermum stagnale PCC 7417_ complete genome	Bacteria_Cyanobacteria_Nostocales_Nostocaceae_Cylindrospermum
NZ_QLIQ01000051	WP_117003919.1	Cysteiniphilum litorale	Cysteiniphilum litorale strain DSM 101832 ZB100050_ whole genome shotgun sequence	Bacteria_Proteobacteria_Gammaproteobacteria_Thiotrichales_Fastidiosibacteraceae_Cysteiniphilum
NZ_VXKS01000024	WP_151194233.1	Cysteiniphilum sp. JM-1	Cysteiniphilum sp. JM-1 JM.1_ctg024_ whole genome shotgun sequence	Bacteria_Proteobacteria_Gammaproteobacteria_Thiotrichales_Fastidiosibacteraceae_Cysteiniphilum
NZ_CP022098	WP_095985446.1	Cystobacter fuscus	Cystobacter fuscus strain DSM 52655 chromosome_ complete genome	Bacteria_Proteobacteria_Deltaproteobacteria_Myxococcales_Cystobacterineae_Archangiaceae_Cystobacter
NZ_ANAH02000021	WP_002629940.1	Cystobacter fuscus DSM 2262	Cystobacter fuscus DSM 2262 contig21_ whole genome shotgun sequence	Bacteria_Proteobacteria_Deltaproteobacteria_Myxococcales_Cystobacterineae_Archangiaceae_Cystobacter
NZ_ANAH02000024	WP_002628015.1	Cystobacter fuscus DSM 2262	Cystobacter fuscus DSM 2262 contig24_ whole genome shotgun sequence	Bacteria_Proteobacteria_Deltaproteobacteria_Myxococcales_Cystobacterineae_Archangiaceae_Cystobacter
POUA01000089	PZG47085.1	Desertiactinospora gelatinilytica	Desertiactinospora gelatinilytica strain 7K107 NODE_89_length_21879_cov_28.2032_ whole genome shotgun sequence	Bacteria_Actinobacteria_Streptosporangiales_Streptosporangiaceae_Desertiactinospora
NZ_MJGC01000104	WP_069969404.1	Desertifilum sp. IPPAS B-1220	Desertifilum sp. IPPAS B-1220 NODE_74_length_17699_cov_34.7548_ whole genome shotgun sequence	Bacteria_Cyanobacteria_Oscillatoriophycideae_Oscillatoriales_Desertifilaceae_Desertifilum_unclassifiedDesertifilum
NZ_AUCV01000055	WP_051309625.1	Desulfobulbus japonicus DSM 18378	Desulfobulbus japonicus DSM 18378 G493DRAFT_scaffold00048.48_C_ whole genome shotgun sequence	Bacteria_Proteobacteria_Deltaproteobacteria_Desulfobacterales_Desulfobulbaceae_Desulfobulbus
NZ_AUEY01000023	WP_027359226.1	Desulforegula conservatrix Mb1Pa	Desulforegula conservatrix Mb1Pa I997DRAFT_scaffold00023.23_C_ whole genome shotgun sequence	Bacteria_Proteobacteria_Deltaproteobacteria_Desulfobacterales_Desulfobacteraceae_Desulforegula
NZ_AUBP01000026	WP_051261551.1	Desulfovibrio inopinatus DSM 10711	Desulfovibrio inopinatus DSM 10711 G451DRAFT_scaffold00019.19_C_ whole genome shotgun sequence	Bacteria_Proteobacteria_Deltaproteobacteria_Desulfovibrionales_Desulfovibrionaceae_Desulfovibrio
NZ_AUBP01000028	WP_051261609.1	Desulfovibrio inopinatus DSM 10711	Desulfovibrio inopinatus DSM 10711 G451DRAFT_scaffold00021.21_C_ whole genome shotgun sequence	Bacteria_Proteobacteria_Deltaproteobacteria_Desulfovibrionales_Desulfovibrionaceae_Desulfovibrio
NZ_VOIQ01000011	WP_163351948.1	Desulfovibrio sp. JC010	Desulfovibrio sp. JC010 scaffold_10_ whole genome shotgun sequence	Bacteria_Proteobacteria_Deltaproteobacteria_Desulfovibrionales_Desulfovibrionaceae_Desulfovibrio
NZ_LAJE02000165	WP_141728300.1	Devosia insulae DS-56	Devosia insulae DS-56 contig247_ whole genome shotgun sequence	Bacteria_Proteobacteria_Alphaproteobacteria_Rhizobiales_Hyphomicrobiaceae_Devosia
NZ_CP012945	WP_082434214.1	Devosia sp. A16	Devosia sp. A16_ complete genome	Bacteria_Proteobacteria_Alphaproteobacteria_Rhizobiales_Hyphomicrobiaceae_Devosia
NZ_CP012945	WP_055049324.1	Devosia sp. A16	Devosia sp. A16_ complete genome	Bacteria_Proteobacteria_Alphaproteobacteria_Rhizobiales_Hyphomicrobiaceae_Devosia
NZ_LMQU01000011	WP_061909307.1	Devosia sp. Leaf420	Devosia sp. Leaf420 contig_4_ whole genome shotgun sequence	Bacteria_Proteobacteria_Alphaproteobacteria_Rhizobiales_Hyphomicrobiaceae_Devosia
NZ_LMLO01000012	WP_062629947.1	Devosia sp. Leaf64	Devosia sp. Leaf64 contig_2_ whole genome shotgun sequence	Bacteria_Proteobacteria_Alphaproteobacteria_Rhizobiales_Hyphomicrobiaceae_Devosia
NZ_UZWD01000029	WP_126150828.1	Devosia sp. M6-77	Devosia sp. M6-77 isolate aCIP1116281_ whole genome shotgun sequence	Bacteria_Proteobacteria_Alphaproteobacteria_Rhizobiales_Hyphomicrobiaceae_Devosia
NZ_LMCR01000016	WP_055882094.1	Devosia sp. Root105	Devosia sp. Root105 contig_4_ whole genome shotgun sequence	Bacteria_Proteobacteria_Alphaproteobacteria_Rhizobiales_Hyphomicrobiaceae_Devosia
NZ_LMCR01000017	WP_055883210.1	Devosia sp. Root105	Devosia sp. Root105 contig_5_ whole genome shotgun sequence	Bacteria_Proteobacteria_Alphaproteobacteria_Rhizobiales_Hyphomicrobiaceae_Devosia
NZ_LMEA01000010	WP_055999700.1	Devosia sp. Root413D1	Devosia sp. Root413D1 contig_5_ whole genome shotgun sequence	Bacteria_Proteobacteria_Alphaproteobacteria_Rhizobiales_Hyphomicrobiaceae_Devosia
NZ_LMEA01000011	WP_056000238.1	Devosia sp. Root413D1	Devosia sp. Root413D1 contig_6_ whole genome shotgun sequence	Bacteria_Proteobacteria_Alphaproteobacteria_Rhizobiales_Hyphomicrobiaceae_Devosia
NZ_VZQF01000054	WP_161132954.1	Dickeya dianthicola	Dickeya dianthicola strain CFBP2982 contig_54_ whole genome shotgun sequence	Bacteria_Proteobacteria_Gammaproteobacteria_Enterobacterales_Pectobacteriaceae_Dickeya
NZ_CM001838	WP_071598739.1	Dickeya dianthicola GBBC 2039	Dickeya dianthicola GBBC 2039 chromosome_ whole genome shotgun sequence	Bacteria_Proteobacteria_Gammaproteobacteria_Enterobacterales_Pectobacteriaceae_Dickeya
NZ_CP020872	WP_100849072.1	Dickeya fangzhongdai	Dickeya fangzhongdai strain PA1 chromosome_ complete genome	Bacteria_Proteobacteria_Gammaproteobacteria_Enterobacterales_Pectobacteriaceae_Dickeya
NZ_JSXD01000003	WP_072035257.1	Dickeya fangzhongdai	Dickeya fangzhongdai strain M005 Contig3_ whole genome shotgun sequence	Bacteria_Proteobacteria_Gammaproteobacteria_Enterobacterales_Pectobacteriaceae_Dickeya
NZ_AMWE01000002	WP_022632483.1	Dickeya solani D s0432-1	Dickeya solani D s0432-1 Seq2_ whole genome shotgun sequence	Bacteria_Proteobacteria_Gammaproteobacteria_Enterobacterales_Pectobacteriaceae_Dickeya
NZ_CM001984	WP_071605167.1	Dickeya sp. MK7	Dickeya sp. MK7 chromosome_ whole genome shotgun sequence	Bacteria_Proteobacteria_Gammaproteobacteria_Enterobacterales_Pectobacteriaceae_Dickeya_unclassifiedDickeya
NZ_CM001979	WP_050569816.1	Dickeya sp. NCPPB 3274	Dickeya sp. NCPPB 3274 chromosome_ whole genome shotgun sequence	Bacteria_Proteobacteria_Gammaproteobacteria_Enterobacterales_Pectobacteriaceae_Dickeya_unclassifiedDickeya
NZ_CP023484	WP_049854475.1	Dickeya sp. Secpp 1600	Dickeya sp. Secpp 1600 strain Secpp1600 chromosome_ complete genome	Bacteria_Proteobacteria_Gammaproteobacteria_Enterobacterales_Pectobacteriaceae_Dickeya_unclassifiedDickeya
NZ_JSYG01000032	WP_050515727.1	Dickeya undicola	Dickeya undicola strain 2B12 contig_32_ whole genome shotgun sequence	Bacteria_Proteobacteria_Gammaproteobacteria_Enterobacterales_Pectobacteriaceae_Dickeya
NZ_CP025799	WP_102801226.1	Dickeya zeae	Dickeya zeae strain MS2 chromosome_ complete genome	Bacteria_Proteobacteria_Gammaproteobacteria_Enterobacterales_Pectobacteriaceae_Dickeya
NC_013592	WP_012883691.1	Dickeya zeae Ech586	Dickeya zeae Ech586_ complete sequence	Bacteria_Proteobacteria_Gammaproteobacteria_Enterobacterales_Pectobacteriaceae_Dickeya
NZ_CM001985	WP_050570896.1	Dickeya zeae MK19	Dickeya zeae MK19 chromosome_ whole genome shotgun sequence	Bacteria_Proteobacteria_Gammaproteobacteria_Enterobacterales_Pectobacteriaceae_Dickeya
NZ_CM001980	WP_050570783.1	Dickeya zeae NCPPB 3531	Dickeya zeae NCPPB 3531 chromosome_ whole genome shotgun sequence	Bacteria_Proteobacteria_Gammaproteobacteria_Enterobacterales_Pectobacteriaceae_Dickeya
NZ_CM001858	WP_023639113.1	Dickeya zeae NCPPB 3532	Dickeya zeae NCPPB 3532 chromosome_ whole genome shotgun sequence	Bacteria_Proteobacteria_Gammaproteobacteria_Enterobacterales_Pectobacteriaceae_Dickeya
NZ_JIAS01000013	WP_028098344.1	Dongia sp. URHE0060	Dongia sp. URHE0060 N541DRAFT_scaffold00003.3_C_ whole genome shotgun sequence	Bacteria_Proteobacteria_Alphaproteobacteria_Rhodospirillales_Rhodospirillaceae_Dongia_unclassifiedDongia
NZ_JIAS01000015	WP_051562676.1	Dongia sp. URHE0060	Dongia sp. URHE0060 N541DRAFT_scaffold00005.5_C_ whole genome shotgun sequence	Bacteria_Proteobacteria_Alphaproteobacteria_Rhodospirillales_Rhodospirillaceae_Dongia_unclassifiedDongia
NZ_JIAS01000020	WP_051562887.1	Dongia sp. URHE0060	Dongia sp. URHE0060 N541DRAFT_scaffold00009.9_C_ whole genome shotgun sequence	Bacteria_Proteobacteria_Alphaproteobacteria_Rhodospirillales_Rhodospirillaceae_Dongia_unclassifiedDongia
NZ_PVNL01000042	WP_106088945.1	Enhygromyxa salina	Enhygromyxa salina strain SWB007 ENSA7_contig000042_ whole genome shotgun sequence	Bacteria_Proteobacteria_Deltaproteobacteria_Myxococcales_Enhygromyxa
NZ_CP015880	WP_034800884.1	Ensifer adhaerens	Ensifer adhaerens strain Casida A chromosome_ complete genome	Bacteria_Proteobacteria_Alphaproteobacteria_Rhizobiales_Rhizobiaceae_Sinorhizobium/Ensifergroup_Ensifer
NZ_CP015881	WP_034799163.1	Ensifer adhaerens	Ensifer adhaerens strain Casida A plasmid pCasidaAA_ complete sequence	Bacteria_Proteobacteria_Alphaproteobacteria_Rhizobiales_Rhizobiaceae_Sinorhizobium/Ensifergroup_Ensifer
NZ_QLTH01000001	WP_112770518.1	Ensifer adhaerens	Ensifer adhaerens strain AG1206 Ga0222368_101_ whole genome shotgun sequence	Bacteria_Proteobacteria_Alphaproteobacteria_Rhizobiales_Rhizobiaceae_Sinorhizobium/Ensifergroup_Ensifer
NZ_QLTH01000012	WP_112772066.1	Ensifer adhaerens	Ensifer adhaerens strain AG1206 Ga0222368_112_ whole genome shotgun sequence	Bacteria_Proteobacteria_Alphaproteobacteria_Rhizobiales_Rhizobiaceae_Sinorhizobium/Ensifergroup_Ensifer
NZ_QLTH01000026	WP_112772828.1	Ensifer adhaerens	Ensifer adhaerens strain AG1206 Ga0222368_126_ whole genome shotgun sequence	Bacteria_Proteobacteria_Alphaproteobacteria_Rhizobiales_Rhizobiaceae_Sinorhizobium/Ensifergroup_Ensifer
NZ_CP007237	WP_025428512.1	Ensifer adhaerens OV14	Ensifer adhaerens OV14 chromosome 2	Bacteria_Proteobacteria_Alphaproteobacteria_Rhizobiales_Rhizobiaceae_Sinorhizobium/Ensifergroup_Ensifer
NZ_CP007239	WP_025430511.1	Ensifer adhaerens OV14	Ensifer adhaerens OV14 plasmid pOV14b	Bacteria_Proteobacteria_Alphaproteobacteria_Rhizobiales_Rhizobiaceae_Sinorhizobium/Ensifergroup_Ensifer
NZ_CP034909	WP_151611464.1	Ensifer alkalisoli	Ensifer alkalisoli strain YIC4027 chromosome 1_ complete sequence	Bacteria_Proteobacteria_Alphaproteobacteria_Rhizobiales_Rhizobiaceae_Sinorhizobium/Ensifergroup_Ensifer
NZ_LYBW01000066	WP_069461585.1	Ensifer alkalisoli	Ensifer alkalisoli strain YIC4027 scaffold9_ whole genome shotgun sequence	Bacteria_Proteobacteria_Alphaproteobacteria_Rhizobiales_Rhizobiaceae_Sinorhizobium/Ensifergroup_Ensifer
NZ_AZNX01000002	WP_026613889.1	Ensifer aridi	Ensifer aridi strain TW10 SinTW10DRAFT_scaffold_1.2_C_ whole genome shotgun sequence	Bacteria_Proteobacteria_Alphaproteobacteria_Rhizobiales_Rhizobiaceae_Sinorhizobium/Ensifergroup_Ensifer
NZ_AZNX01000005	WP_026614736.1	Ensifer aridi	Ensifer aridi strain TW10 SinTW10DRAFT_scaffold_3.4_C_ whole genome shotgun sequence	Bacteria_Proteobacteria_Alphaproteobacteria_Rhizobiales_Rhizobiaceae_Sinorhizobium/Ensifergroup_Ensifer
NZ_AZNX01000005	WP_026614440.1	Ensifer aridi	Ensifer aridi strain TW10 SinTW10DRAFT_scaffold_3.4_C_ whole genome shotgun sequence	Bacteria_Proteobacteria_Alphaproteobacteria_Rhizobiales_Rhizobiaceae_Sinorhizobium/Ensifergroup_Ensifer
NZ_LUAV01000010	WP_046120856.1	Ensifer aridi	Ensifer aridi strain LMR001 LMR001-V1_scaffold010_ whole genome shotgun sequence	Bacteria_Proteobacteria_Alphaproteobacteria_Rhizobiales_Rhizobiaceae_Sinorhizobium/Ensifergroup_Ensifer
NZ_LUAV01000038	WP_081163095.1	Ensifer aridi	Ensifer aridi strain LMR001 LMR001-V1_scaffold038_ whole genome shotgun sequence	Bacteria_Proteobacteria_Alphaproteobacteria_Rhizobiales_Rhizobiaceae_Sinorhizobium/Ensifergroup_Ensifer
NZ_LUAV01000038	WP_081163053.1	Ensifer aridi	Ensifer aridi strain LMR001 LMR001-V1_scaffold038_ whole genome shotgun sequence	Bacteria_Proteobacteria_Alphaproteobacteria_Rhizobiales_Rhizobiaceae_Sinorhizobium/Ensifergroup_Ensifer
NZ_LUFU01000104	WP_085028220.1	Ensifer aridi	Ensifer aridi strain LMR013 LMR013-V1_scaffold104_ whole genome shotgun sequence	Bacteria_Proteobacteria_Alphaproteobacteria_Rhizobiales_Rhizobiaceae_Sinorhizobium/Ensifergroup_Ensifer
NZ_LUFV01000084	WP_085028362.1	Ensifer aridi	Ensifer aridi strain LEM451 LEM451-V1_scaffold084_ whole genome shotgun sequence	Bacteria_Proteobacteria_Alphaproteobacteria_Rhizobiales_Rhizobiaceae_Sinorhizobium/Ensifergroup_Ensifer
NZ_LUFW01000123	WP_085035606.1	Ensifer aridi	Ensifer aridi strain LEM457 LEM457-V1_scaffold123_ whole genome shotgun sequence	Bacteria_Proteobacteria_Alphaproteobacteria_Rhizobiales_Rhizobiaceae_Sinorhizobium/Ensifergroup_Ensifer
NZ_LUFW01000124	WP_085035630.1	Ensifer aridi	Ensifer aridi strain LEM457 LEM457-V1_scaffold124_ whole genome shotgun sequence	Bacteria_Proteobacteria_Alphaproteobacteria_Rhizobiales_Rhizobiaceae_Sinorhizobium/Ensifergroup_Ensifer
NZ_LPUX01000061	WP_064242845.1	Ensifer glycinis	Ensifer glycinis strain CCBAU 23380 scaffold21_ whole genome shotgun sequence	Bacteria_Proteobacteria_Alphaproteobacteria_Rhizobiales_Rhizobiaceae_Sinorhizobium/Ensifergroup_Ensifer
NZ_LPUX01000061	WP_064243088.1	Ensifer glycinis	Ensifer glycinis strain CCBAU 23380 scaffold21_ whole genome shotgun sequence	Bacteria_Proteobacteria_Alphaproteobacteria_Rhizobiales_Rhizobiaceae_Sinorhizobium/Ensifergroup_Ensifer
NZ_AJQT01000008	WP_034850996.1	Ensifer sojae CCBAU 05684	Ensifer sojae CCBAU 05684 Scaffold1.contig8_ whole genome shotgun sequence	Bacteria_Proteobacteria_Alphaproteobacteria_Rhizobiales_Rhizobiaceae_Sinorhizobium/Ensifergroup_Ensifer
NZ_MOAI01000001	WP_084814130.1	Ensifer sp. 1H6	Ensifer sp. 1H6 NODE_1_length_638213_cov_36.8327_ whole genome shotgun sequence	Bacteria_Proteobacteria_Alphaproteobacteria_Rhizobiales_Rhizobiaceae_Sinorhizobium/Ensifergroup_Ensifer_unclassifiedEnsifer
NZ_QKLQ01000012	WP_110879428.1	Ensifer sp. AP48	Ensifer sp. AP48 Ga0215748_112_ whole genome shotgun sequence	Bacteria_Proteobacteria_Alphaproteobacteria_Rhizobiales_Rhizobiaceae_Sinorhizobium/Ensifergroup_Ensifer_unclassifiedEnsifer
NZ_QKLQ01000030	WP_110880700.1	Ensifer sp. AP48	Ensifer sp. AP48 Ga0215748_130_ whole genome shotgun sequence	Bacteria_Proteobacteria_Alphaproteobacteria_Rhizobiales_Rhizobiaceae_Sinorhizobium/Ensifergroup_Ensifer_unclassifiedEnsifer
NZ_KB905370	WP_026186489.1	Ensifer sp. BR816	Ensifer sp. BR816 scaffold1_ whole genome shotgun sequence	Bacteria_Proteobacteria_Alphaproteobacteria_Rhizobiales_Rhizobiaceae_Sinorhizobium/Ensifergroup_Ensifer_unclassifiedEnsifer
NZ_MBSQ01000002	WP_065778476.1	Ensifer sp. LC14	Ensifer sp. LC14 contig10_ whole genome shotgun sequence	Bacteria_Proteobacteria_Alphaproteobacteria_Rhizobiales_Rhizobiaceae_Sinorhizobium/Ensifergroup_Ensifer_unclassifiedEnsifer
NZ_MBSQ01000037	WP_065775537.1	Ensifer sp. LC14	Ensifer sp. LC14 contig42_ whole genome shotgun sequence	Bacteria_Proteobacteria_Alphaproteobacteria_Rhizobiales_Rhizobiaceae_Sinorhizobium/Ensifergroup_Ensifer_unclassifiedEnsifer
NZ_MDDV01000024	WP_071022716.1	Ensifer sp. LCM 4579	Ensifer sp. LCM 4579 contig_3_ whole genome shotgun sequence	Bacteria_Proteobacteria_Alphaproteobacteria_Rhizobiales_Rhizobiaceae_Sinorhizobium/Ensifergroup_Ensifer
NZ_QJNR01000007	WP_115421599.1	Ensifer sp. M14	Ensifer sp. M14 Scaffold_7_ whole genome shotgun sequence	Bacteria_Proteobacteria_Alphaproteobacteria_Rhizobiales_Rhizobiaceae_Sinorhizobium/Ensifergroup_Ensifer_unclassifiedEnsifer
NZ_SRXN01000003	WP_136505184.1	Ensifer sp. MPMI2T	Ensifer sp. MPMI2T NODE_3_length_347818_cov_10.8011_ whole genome shotgun sequence	Bacteria_Proteobacteria_Alphaproteobacteria_Rhizobiales_Rhizobiaceae_Sinorhizobium/Ensifergroup_Ensifer_unclassifiedEnsifer
NZ_SRXN01000008	WP_136506236.1	Ensifer sp. MPMI2T	Ensifer sp. MPMI2T NODE_8_length_212151_cov_10.609_ whole genome shotgun sequence	Bacteria_Proteobacteria_Alphaproteobacteria_Rhizobiales_Rhizobiaceae_Sinorhizobium/Ensifergroup_Ensifer_unclassifiedEnsifer
NZ_LMDT01000023	WP_057221195.1	Ensifer sp. Root1252	Ensifer sp. Root1252 contig_3_ whole genome shotgun sequence	Bacteria_Proteobacteria_Alphaproteobacteria_Rhizobiales_Rhizobiaceae_Sinorhizobium/Ensifergroup_Ensifer_unclassifiedEnsifer
NZ_LMDT01000058	WP_057218221.1	Ensifer sp. Root1252	Ensifer sp. Root1252 contig_8_ whole genome shotgun sequence	Bacteria_Proteobacteria_Alphaproteobacteria_Rhizobiales_Rhizobiaceae_Sinorhizobium/Ensifergroup_Ensifer_unclassifiedEnsifer
NZ_LMDX01000023	WP_057216619.1	Ensifer sp. Root127	Ensifer sp. Root127 contig_3_ whole genome shotgun sequence	Bacteria_Proteobacteria_Alphaproteobacteria_Rhizobiales_Rhizobiaceae_Sinorhizobium/Ensifergroup_Ensifer_unclassifiedEnsifer
NZ_LMFK01000034	WP_057226129.1	Ensifer sp. Root142	Ensifer sp. Root142 contig_4_ whole genome shotgun sequence	Bacteria_Proteobacteria_Alphaproteobacteria_Rhizobiales_Rhizobiaceae_Sinorhizobium/Ensifergroup_Ensifer_unclassifiedEnsifer
NZ_LMFK01000049	WP_057226742.1	Ensifer sp. Root142	Ensifer sp. Root142 contig_9_ whole genome shotgun sequence	Bacteria_Proteobacteria_Alphaproteobacteria_Rhizobiales_Rhizobiaceae_Sinorhizobium/Ensifergroup_Ensifer_unclassifiedEnsifer
NZ_LMJJ01000003	WP_057248767.1	Ensifer sp. Root278	Ensifer sp. Root278 contig_11_ whole genome shotgun sequence	Bacteria_Proteobacteria_Alphaproteobacteria_Rhizobiales_Rhizobiaceae_Sinorhizobium/Ensifergroup_Ensifer_unclassifiedEnsifer
NZ_LMJJ01000015	WP_057251316.1	Ensifer sp. Root278	Ensifer sp. Root278 contig_22_ whole genome shotgun sequence	Bacteria_Proteobacteria_Alphaproteobacteria_Rhizobiales_Rhizobiaceae_Sinorhizobium/Ensifergroup_Ensifer_unclassifiedEnsifer
NZ_LMCO01000012	WP_057206890.1	Ensifer sp. Root31	Ensifer sp. Root31 contig_2_ whole genome shotgun sequence	Bacteria_Proteobacteria_Alphaproteobacteria_Rhizobiales_Rhizobiaceae_Sinorhizobium/Ensifergroup_Ensifer_unclassifiedEnsifer
NZ_LMEG01000023	WP_060521792.1	Ensifer sp. Root423	Ensifer sp. Root423 contig_3_ whole genome shotgun sequence	Bacteria_Proteobacteria_Alphaproteobacteria_Rhizobiales_Rhizobiaceae_Sinorhizobium/Ensifergroup_Ensifer_unclassifiedEnsifer
NZ_AZUW01000015	WP_026620880.1	Ensifer sp. WSM1721	Ensifer sp. WSM1721 SinteDRAFT_scaffold_11.12_C_ whole genome shotgun sequence	Bacteria_Proteobacteria_Alphaproteobacteria_Rhizobiales_Rhizobiaceae_Sinorhizobium/Ensifergroup_Ensifer_unclassifiedEnsifer
NZ_AZUW01000030	WP_026622121.1	Ensifer sp. WSM1721	Ensifer sp. WSM1721 SinteDRAFT_scaffold_26.27_C_ whole genome shotgun sequence	Bacteria_Proteobacteria_Alphaproteobacteria_Rhizobiales_Rhizobiaceae_Sinorhizobium/Ensifergroup_Ensifer_unclassifiedEnsifer
NZ_AZUW01000041	WP_034884360.1	Ensifer sp. WSM1721	Ensifer sp. WSM1721 SinteDRAFT_scaffold_37.38_C_ whole genome shotgun sequence	Bacteria_Proteobacteria_Alphaproteobacteria_Rhizobiales_Rhizobiaceae_Sinorhizobium/Ensifergroup_Ensifer_unclassifiedEnsifer
NZ_FNGR01000003	WP_090294910.1	Ensifer sp. YR511	Ensifer sp. YR511_ whole genome shotgun sequence	Bacteria_Proteobacteria_Alphaproteobacteria_Rhizobiales_Rhizobiaceae_Sinorhizobium/Ensifergroup_Ensifer_unclassifiedEnsifer
NZ_FNGR01000006	WP_090296022.1	Ensifer sp. YR511	Ensifer sp. YR511_ whole genome shotgun sequence	Bacteria_Proteobacteria_Alphaproteobacteria_Rhizobiales_Rhizobiaceae_Sinorhizobium/Ensifergroup_Ensifer_unclassifiedEnsifer
NZ_JTLA01000031	WP_043613676.1	Ensifer sp. ZNC0028	Ensifer sp. ZNC0028 L981_35_ whole genome shotgun sequence	Bacteria_Proteobacteria_Alphaproteobacteria_Rhizobiales_Rhizobiaceae_Sinorhizobium/Ensifergroup_Ensifer_unclassifiedEnsifer
NZ_KB902251	WP_018299548.1	Fangia hongkongensis FSC776 = DSM 21703	Fangia hongkongensis FSC776 = DSM 21703 A37QDRAFT_scaffold_2.3_ whole genome shotgun sequence	Bacteria_Proteobacteria_Gammaproteobacteria_Thiotrichales_Fastidiosibacteraceae_Fangia
NZ_QLIU01000042	WP_119329083.1	Fastidiosibacteraceae bacterium SYSU SYW-6	Fastidiosibacteraceae bacterium SYSU SYW-6 contig042_ whole genome shotgun sequence	Bacteria_Proteobacteria_Gammaproteobacteria_Thiotrichales_Fastidiosibacteraceae
NZ_CAAAIY010000037	WP_058460965.1	Fluoribacter bozemanae	Fluoribacter bozemanae strain WIGA_ whole genome shotgun sequence	Bacteria_Proteobacteria_Gammaproteobacteria_Legionellales_Legionellaceae_Fluoribacter
NZ_UGGT01000003	WP_115264675.1	Fluoribacter dumoffii	Fluoribacter dumoffii strain NCTC11370_ whole genome shotgun sequence	Bacteria_Proteobacteria_Gammaproteobacteria_Legionellales_Legionellaceae_Fluoribacter
NZ_KB893721	WP_026311039.1	Frankia elaeagni	Frankia elaeagni strain BMG5.12 B207DRAFT_scaffold_23.24_ whole genome shotgun sequence	Bacteria_Actinobacteria_Frankiales_Frankiaceae_Frankia
NZ_KB893755	WP_084692310.1	Frankia elaeagni	Frankia elaeagni strain BMG5.12 B207DRAFT_scaffold_54.55_ whole genome shotgun sequence	Bacteria_Actinobacteria_Frankiales_Frankiaceae_Frankia
MOWP01000015	ONH59981.1	Frankia sp. CcI49	Frankia sp. CcI49 contig_14_ whole genome shotgun sequence	Bacteria_Actinobacteria_Frankiales_Frankiaceae_Frankia
NZ_KE386572	WP_157505752.1	Geminicoccus roseus DSM 18922	Geminicoccus roseus DSM 18922 GemroDRAFT_scaffold1.1_ whole genome shotgun sequence	Bacteria_Proteobacteria_Alphaproteobacteria_Rhodospirillales_Geminicoccaceae_Geminicoccus
NZ_WUJP01000821	WP_159716913.1	Geminicoccus sp. CPCC 101082	Geminicoccus sp. CPCC 101082 Scaffold20_10_ whole genome shotgun sequence	Bacteria_Proteobacteria_Alphaproteobacteria_Rhodospirillales_Geminicoccaceae_Geminicoccus_unclassifiedGeminicoccus
NC_005125	WP_011141298.1	Gloeobacter violaceus PCC 7421	Gloeobacter violaceus PCC 7421_ complete genome	Bacteria_Cyanobacteria_Gloeobacteria_Gloeobacterales_Gloeobacteraceae_Gloeobacter
NZ_QFRW01000282	WP_112138676.1	Glycomyces dulcitolivorans	Glycomyces dulcitolivorans strain SJ-25 C1519_ whole genome shotgun sequence	Bacteria_Actinobacteria_Glycomycetales_Glycomycetaceae_Glycomyces
FNAD01000003	SDD31385.1	Glycomyces harbinensis	Glycomyces harbinensis strain CGMCC 4.3516 genome assembly_ contig: Ga0079910_103_ whole genome shotgun sequence	Bacteria_Actinobacteria_Glycomycetales_Glycomycetaceae_Glycomyces
FNAD01000026	SDE51965.1	Glycomyces harbinensis	Glycomyces harbinensis strain CGMCC 4.3516 genome assembly_ contig: Ga0079910_126_ whole genome shotgun sequence	Bacteria_Actinobacteria_Glycomycetales_Glycomycetaceae_Glycomyces
FNGF01000004	SDL22438.1	Glycomyces sambucus	Glycomyces sambucus strain CGMCC 4.3147 genome assembly_ contig: Ga0079905_104_ whole genome shotgun sequence	Bacteria_Actinobacteria_Glycomycetales_Glycomycetaceae_Glycomyces
NZ_RDSM01000002	WP_128914116.1	Granulicella sibirica	Granulicella sibirica strain AF10 NODE_2_length_1421513_cov_16.910537_ whole genome shotgun sequence	Bacteria_Acidobacteria_Acidobacteriales_Acidobacteriaceae_Granulicella
NZ_LMUT01000012	WP_158787583.1	Granulicella sp. L46	Granulicella sp. L46 NODE_18_length_1654205_cov_9.641238_ whole genome shotgun sequence	Bacteria_Acidobacteria_Acidobacteriales_Acidobacteriaceae_Granulicella_unclassifiedGranulicella
NZ_LMUT01000025	WP_158789683.1	Granulicella sp. L46	Granulicella sp. L46 NODE_35_length_691072_cov_9.748920_ whole genome shotgun sequence	Bacteria_Acidobacteria_Acidobacteriales_Acidobacteriaceae_Granulicella_unclassifiedGranulicella
NZ_CP018632	WP_088916884.1	Granulosicoccus antarcticus IMCC3135	Granulosicoccus antarcticus IMCC3135_ complete genome	Bacteria_Proteobacteria_Gammaproteobacteria_Chromatiales_Granulosicoccaceae_Granulosicoccus
NC_013440	WP_012831374.1	Haliangium ochraceum DSM 14365	Haliangium ochraceum DSM 14365_ complete genome	Bacteria_Proteobacteria_Deltaproteobacteria_Myxococcales_Nannocystineae_Kofleriaceae_Haliangium
NZ_SMSE01000001	WP_165954214.1	Halieaceae bacterium GH4-78	Halieaceae bacterium GH4-78 contig1_ whole genome shotgun sequence	Bacteria_Proteobacteria_Gammaproteobacteria_Cellvibrionales_Halieaceae
NZ_LWEE01000006	WP_066049092.1	Halioglobus sp. HI00S01	Halioglobus sp. HI00S01 HI00S01_c11_ whole genome shotgun sequence	Bacteria_Proteobacteria_Gammaproteobacteria_Cellvibrionales_Halieaceae_Halioglobus_unclassifiedHalioglobus
NZ_LT960614	WP_099556509.1	Hartmannibacter diazotrophicus	Hartmannibacter diazotrophicus strain E19T chromosome 1_ complete sequence	Bacteria_Proteobacteria_Alphaproteobacteria_Rhizobiales_Hartmannibacter
NZ_LFLS01000004	WP_050461606.1	Herbaspirillum autotrophicum	Herbaspirillum autotrophicum strain IAM 14942 contig4_ whole genome shotgun sequence	Bacteria_Proteobacteria_Betaproteobacteria_Burkholderiales_Oxalobacteraceae_Herbaspirillum
NZ_CP022736	WP_094563049.1	Herbaspirillum sp. meg3	Herbaspirillum sp. meg3 chromosome_ complete genome	Bacteria_Proteobacteria_Betaproteobacteria_Burkholderiales_Oxalobacteraceae_Herbaspirillum_unclassifiedHerbaspirillum
NZ_VFNH01000004	WP_141837681.1	Herbaspirillum sp. SJZ107	Herbaspirillum sp. SJZ107 Ga0314257_104_ whole genome shotgun sequence	Bacteria_Proteobacteria_Betaproteobacteria_Burkholderiales_Oxalobacteraceae_Herbaspirillum_unclassifiedHerbaspirillum
NZ_BBXG01000030	WP_061300624.1	Herbidospora cretacea	Herbidospora cretacea strain NBRC 15474_ whole genome shotgun sequence	Bacteria_Actinobacteria_Streptosporangiales_Streptosporangiaceae_Herbidospora
NZ_BBXG01000032	WP_061300718.1	Herbidospora cretacea	Herbidospora cretacea strain NBRC 15474_ whole genome shotgun sequence	Bacteria_Actinobacteria_Streptosporangiales_Streptosporangiaceae_Herbidospora
NZ_BBXF01000001	WP_062428468.1	Herbidospora daliensis	Herbidospora daliensis strain NBRC 106372_ whole genome shotgun sequence	Bacteria_Actinobacteria_Streptosporangiales_Streptosporangiaceae_Herbidospora
NZ_BBXF01000008	WP_062440807.1	Herbidospora daliensis	Herbidospora daliensis strain NBRC 106372_ whole genome shotgun sequence	Bacteria_Actinobacteria_Streptosporangiales_Streptosporangiaceae_Herbidospora
SZQA01000029	TKK85191.1	Herbidospora galbida	Herbidospora galbida strain NEAU-GS14 Scaffold29_ whole genome shotgun sequence	Bacteria_Actinobacteria_Streptosporangiales_Streptosporangiaceae_Herbidospora
NZ_BBXD01000013	WP_066366075.1	Herbidospora mongoliensis	Herbidospora mongoliensis strain NBRC 105882_ whole genome shotgun sequence	Bacteria_Actinobacteria_Streptosporangiales_Streptosporangiaceae_Herbidospora
NZ_BBXC01000010	WP_062337126.1	Herbidospora sakaeratensis	Herbidospora sakaeratensis strain NBRC 102641_ whole genome shotgun sequence	Bacteria_Actinobacteria_Streptosporangiales_Streptosporangiaceae_Herbidospora
NZ_BBXC01000033	WP_083977795.1	Herbidospora sakaeratensis	Herbidospora sakaeratensis strain NBRC 102641_ whole genome shotgun sequence	Bacteria_Actinobacteria_Streptosporangiales_Streptosporangiaceae_Herbidospora
NZ_WXEW01000005	WP_161481035.1	Herbidospora sp. NEAU-GS84	Herbidospora sp. NEAU-GS84 Scaffold5_ whole genome shotgun sequence	Bacteria_Actinobacteria_Streptosporangiales_Streptosporangiaceae_Herbidospora_unclassifiedHerbidospora
NZ_WXEW01000012	WP_161483776.1	Herbidospora sp. NEAU-GS84	Herbidospora sp. NEAU-GS84 Scaffold12_ whole genome shotgun sequence	Bacteria_Actinobacteria_Streptosporangiales_Streptosporangiaceae_Herbidospora_unclassifiedHerbidospora
NZ_BBXE01000022	WP_062349268.1	Herbidospora yilanensis	Herbidospora yilanensis strain NBRC 106371_ whole genome shotgun sequence	Bacteria_Actinobacteria_Streptosporangiales_Streptosporangiaceae_Herbidospora
NZ_VYQE01000002	WP_150445015.1	Histidinibacterium sp. 176SS1-4	Histidinibacterium sp. 176SS1-4 contig2_ whole genome shotgun sequence	Bacteria_Proteobacteria_Alphaproteobacteria_Rhodobacterales_Rhodobacteraceae_Histidinibacterium
NZ_QGTR01000001	WP_110030111.1	Hoeflea marina	Hoeflea marina strain DSM 16791 Ga0244531_101_ whole genome shotgun sequence	Bacteria_Proteobacteria_Alphaproteobacteria_Rhizobiales_Phyllobacteriaceae_Hoeflea
NZ_LR701572	WP_152010590.1	Hoeflea sp. EC-HK425	Hoeflea sp. EC-HK425 isolate HOE425_ whole genome shotgun sequence	Bacteria_Proteobacteria_Alphaproteobacteria_Rhizobiales_Phyllobacteriaceae_Hoeflea
NZ_JMCB01000001	WP_044180674.1	Hyalangium minutum	Hyalangium minutum strain DSM 14724 contig_1_ whole genome shotgun sequence	Bacteria_Proteobacteria_Deltaproteobacteria_Myxococcales_Cystobacterineae_Archangiaceae_Hyalangium
NZ_JMCB01000005	WP_044188003.1	Hyalangium minutum	Hyalangium minutum strain DSM 14724 contig_5_ whole genome shotgun sequence	Bacteria_Proteobacteria_Deltaproteobacteria_Myxococcales_Cystobacterineae_Archangiaceae_Hyalangium
NZ_SACR01000002	WP_128227938.1	Ideonella sp. KYPY4	Ideonella sp. KYPY4 NODE_2_length_906489_cov_71_ whole genome shotgun sequence	Bacteria_Proteobacteria_Betaproteobacteria_Burkholderiales_Ideonella_unclassifiedIdeonella
NZ_CP030127	WP_119680539.1	Indioceanicola profundi	Indioceanicola profundi strain SCSIO 08040 plasmid unnamed1_ complete sequence	Bacteria_Proteobacteria_Alphaproteobacteria_Rhodospirillales_Rhodospirillaceae_Indioceanicola
NC_007802	WP_166486112.1	Jannaschia sp. CCS1	Jannaschia sp. CCS1_ complete sequence	Bacteria_Proteobacteria_Alphaproteobacteria_Rhodobacterales_Rhodobacteraceae_Jannaschia_unclassifiedJannaschia
NZ_FNVD01000004	WP_104007344.1	Jhaorihella thermophila	Jhaorihella thermophila strain DSM 23413_ whole genome shotgun sequence	Bacteria_Proteobacteria_Alphaproteobacteria_Rhodobacterales_Rhodobacteraceae_Jhaorihella
NZ_VTOM01000002	WP_158870946.1	Jiella sp. R10	Jiella sp. R10 NODE_2_ whole genome shotgun sequence	Bacteria_Proteobacteria_Alphaproteobacteria_Rhizobiales_Aurantimonadaceae_Jiella_unclassifiedJiella
NZ_AUHN01000006	WP_084618166.1	Jonesia quinghaiensis DSM 15701	Jonesia quinghaiensis DSM 15701 G538DRAFT_scaffold00003.3_C_ whole genome shotgun sequence	Bacteria_Actinobacteria_Micrococcales_Jonesiaceae_Jonesia
NZ_CACA01000034	WP_007353175.1	Kamptonema sp. PCC 6506	Kamptonema sp. PCC 6506_ whole genome shotgun sequence	Bacteria_Cyanobacteria_Oscillatoriophycideae_Oscillatoriales_Microcoleaceae_Kamptonema
NZ_CDME01000008	WP_052478399.1	Kibdelosporangium sp. MJ126-NF4	Kibdelosporangium sp. MJ126-NF4_ whole genome shotgun sequence	Bacteria_Actinobacteria_Pseudonocardiales_Pseudonocardiaceae_Kibdelosporangium_unclassifiedKibdelosporangium
RJVJ01000002	ROR37437.1	Kitasatospora cineracea	Kitasatospora cineracea strain DSM 44780 Ga0197500_12_ whole genome shotgun sequence	Bacteria_Actinobacteria_Streptomycetales_Streptomycetaceae_Kitasatospora
NNBO01000001	PJN29662.1	Kitasatospora sp. CB02891	Kitasatospora sp. CB02891 scaffold1_ whole genome shotgun sequence	Bacteria_Actinobacteria_Streptomycetales_Streptomycetaceae_Kitasatospora
NZ_JOGH01000084	WP_063759700.1	Kitasatospora sp. NRRL B-11411	Kitasatospora sp. NRRL B-11411 contig84.1_ whole genome shotgun sequence	Bacteria_Actinobacteria_Streptomycetales_Streptomycetaceae_Kitasatospora_unclassifiedKitasatospora
PHUK01000001	PKB45315.1	Kitasatospora sp. OK780	Kitasatospora sp. OK780 Ga0115466_11_ whole genome shotgun sequence	Bacteria_Actinobacteria_Streptomycetales_Streptomycetaceae_Kitasatospora
PHUK01000002	PKB41652.1	Kitasatospora sp. OK780	Kitasatospora sp. OK780 Ga0115466_12_ whole genome shotgun sequence	Bacteria_Actinobacteria_Streptomycetales_Streptomycetaceae_Kitasatospora
PHOA01000009	RLZ04061.1	Kocuria tytonicola	Kocuria tytonicola strain DSM 104133 NODE_9_length_44464_cov_10.9361_ID_4384_ whole genome shotgun sequence	Bacteria_Actinobacteria_Micrococcales_Micrococcaceae_Kocuria
NZ_FXWP01000020	WP_086873075.1	Kosakonia pseudosacchari	Kosakonia pseudosacchari strain JM-387_ whole genome shotgun sequence	Bacteria_Proteobacteria_Gammaproteobacteria_Enterobacterales_Enterobacteriaceae_Kosakonia
SHKY01000001	RZU51350.1	Krasilnikovia cinnamomea	Krasilnikovia cinnamomea strain DSM 45162 Ga0197533_11_ whole genome shotgun sequence	Bacteria_Actinobacteria_Micromonosporales_Micromonosporaceae_Krasilnikovia
SJKA01000004	TCC34921.1	Kribbella sindirgiensis	Kribbella sindirgiensis strain DSM 27082 NODE_4_length_684371_cov_15.7313_ID_4310_ whole genome shotgun sequence	Bacteria_Actinobacteria_Propionibacteriales_Nocardioidaceae_Kribbella
NZ_CP019630	WP_077293707.1	Labrenzia aggregata	Labrenzia aggregata strain RMAR6-6 chromosome_ complete genome	Bacteria_Proteobacteria_Alphaproteobacteria_Rhodobacterales_Rhodobacteraceae_Labrenzia
NZ_CXST01000001	WP_055656526.1	Labrenzia aggregata	Labrenzia aggregata strain CECT 4801_ whole genome shotgun sequence	Bacteria_Proteobacteria_Alphaproteobacteria_Rhodobacterales_Rhodobacteraceae_Labrenzia
NZ_JXMT01000030	WP_075282832.1	Labrenzia aggregata	Labrenzia aggregata strain LZB033 contig35_ whole genome shotgun sequence	Bacteria_Proteobacteria_Alphaproteobacteria_Rhodobacterales_Rhodobacteraceae_Labrenzia
NZ_AAUW01000004	WP_040439603.1	Labrenzia aggregata IAM 12614	Labrenzia aggregata IAM 12614 1101096003785_ whole genome shotgun sequence	Bacteria_Proteobacteria_Alphaproteobacteria_Rhodobacterales_Rhodobacteraceae_Labrenzia
NZ_CXTY01000039	WP_144433347.1	Labrenzia alba	Labrenzia alba strain CECT 7551_ whole genome shotgun sequence	Bacteria_Proteobacteria_Alphaproteobacteria_Rhodobacterales_Rhodobacteraceae_Labrenzia
NZ_CXWA01000001	WP_055113384.1	Labrenzia alba	Labrenzia alba strain CECT 5094_ whole genome shotgun sequence	Bacteria_Proteobacteria_Alphaproteobacteria_Rhodobacterales_Rhodobacteraceae_Labrenzia
NZ_FREW01000006	WP_159100821.1	Labrenzia sp. Alg231-36	Labrenzia sp. Alg231-36 isolate Labrenzia sp. Alg231_36_ whole genome shotgun sequence	Bacteria_Proteobacteria_Alphaproteobacteria_Rhodobacterales_Rhodobacteraceae_Labrenzia_unclassifiedLabrenzia
NZ_AXBY01000005	WP_031268514.1	Labrenzia sp. C1B10	Labrenzia sp. C1B10 contig13_ whole genome shotgun sequence	Bacteria_Proteobacteria_Alphaproteobacteria_Rhodobacterales_Rhodobacteraceae_Labrenzia_unclassifiedLabrenzia
NZ_CP011927	WP_062491654.1	Labrenzia sp. CP4	Labrenzia sp. CP4 chromosome_ complete genome	Bacteria_Proteobacteria_Alphaproteobacteria_Rhodobacterales_Rhodobacteraceae_Labrenzia_unclassifiedLabrenzia
NZ_KI928941	WP_029065908.1	Labrenzia sp. DG1229	Labrenzia sp. DG1229 scaffold00026_ whole genome shotgun sequence	Bacteria_Proteobacteria_Alphaproteobacteria_Rhodobacterales_Rhodobacteraceae_Labrenzia_unclassifiedLabrenzia
NZ_OGUZ01000001	WP_158705255.1	Labrenzia sp. EL143	Labrenzia sp. EL143 isolate Labrenzia sp. strain EL143_ whole genome shotgun sequence	Bacteria_Proteobacteria_Alphaproteobacteria_Rhodobacterales_Rhodobacteraceae_Labrenzia_unclassifiedLabrenzia
NZ_OGUZ01000005	WP_104703085.1	Labrenzia sp. EL143	Labrenzia sp. EL143 isolate Labrenzia sp. strain EL143_ whole genome shotgun sequence	Bacteria_Proteobacteria_Alphaproteobacteria_Rhodobacterales_Rhodobacteraceae_Labrenzia_unclassifiedLabrenzia
NZ_JAAXCR010000003	WP_168687192.1	Labrenzia sp. PO1	Labrenzia sp. PO1 Scaffold3_1_ whole genome shotgun sequence	Bacteria_Proteobacteria_Alphaproteobacteria_Rhodobacterales_Rhodobacteraceae_Labrenzia_unclassifiedLabrenzia
NZ_CP045328	WP_152512014.1	Labrenzia sp. THAF191b	Labrenzia sp. THAF191b chromosome_ complete genome	Bacteria_Proteobacteria_Alphaproteobacteria_Rhodobacterales_Rhodobacteraceae_Labrenzia_unclassifiedLabrenzia
NZ_CP045380	WP_152507654.1	Labrenzia sp. THAF35	Labrenzia sp. THAF35 chromosome_ complete genome	Bacteria_Proteobacteria_Alphaproteobacteria_Rhodobacterales_Rhodobacteraceae_Labrenzia_unclassifiedLabrenzia
NZ_CP045354	WP_152498925.1	Labrenzia sp. THAF82	Labrenzia sp. THAF82 chromosome_ complete genome	Bacteria_Proteobacteria_Alphaproteobacteria_Rhodobacterales_Rhodobacteraceae_Labrenzia_unclassifiedLabrenzia
NZ_CP043489	WP_149252561.1	Labrys neptuniae	Labrys neptuniae strain KNU-23 chromosome 1_ complete sequence	Bacteria_Proteobacteria_Alphaproteobacteria_Rhizobiales_Xanthobacteraceae_Labrys
NZ_PUEJ01000002	WP_105861274.1	Labrys okinawensis	Labrys okinawensis strain RP1T NODE_2_length_758291_cov_7.970731_ whole genome shotgun sequence	Bacteria_Proteobacteria_Alphaproteobacteria_Rhizobiales_Xanthobacteraceae_Labrys
NZ_LYXZ01000008	WP_068284062.1	Labrys sp. WJW	Labrys sp. WJW NODE_8_ whole genome shotgun sequence	Bacteria_Proteobacteria_Alphaproteobacteria_Rhizobiales_Xanthobacteraceae_Labrys_unclassifiedLabrys(in:Bacteria)
NZ_CANP01000044	WP_019235299.1	Legionella anisa str. Linanisette	Legionella anisa str. Linanisette_ whole genome shotgun sequence	Bacteria_Proteobacteria_Gammaproteobacteria_Legionellales_Legionellaceae_Legionella
NZ_LNXT01000018	WP_058523521.1	Legionella birminghamensis	Legionella birminghamensis strain CDC#1407-AL-14 Lbir_ctg019_ whole genome shotgun sequence	Bacteria_Proteobacteria_Gammaproteobacteria_Legionellales_Legionellaceae_Legionella
NZ_LNXT01000035	WP_058523971.1	Legionella birminghamensis	Legionella birminghamensis strain CDC#1407-AL-14 Lbir_ctg036_ whole genome shotgun sequence	Bacteria_Proteobacteria_Gammaproteobacteria_Legionellales_Legionellaceae_Legionella
NZ_UGOD01000002	WP_115332660.1	Legionella busanensis	Legionella busanensis strain NCTC13316_ whole genome shotgun sequence	Bacteria_Proteobacteria_Gammaproteobacteria_Legionellales_Legionellaceae_Legionella
NZ_LN614827	WP_052673807.1	Legionella fallonii LLAP-10	Legionella fallonii LLAP-10 genome assembly LFA_ chromosome : I	Bacteria_Proteobacteria_Gammaproteobacteria_Legionellales_Legionellaceae_Legionella
NZ_LN614827	WP_052673808.1	Legionella fallonii LLAP-10	Legionella fallonii LLAP-10 genome assembly LFA_ chromosome : I	Bacteria_Proteobacteria_Gammaproteobacteria_Legionellales_Legionellaceae_Legionella
NZ_LN614828	WP_045097922.1	Legionella fallonii LLAP-10	Legionella fallonii LLAP-10 genome assembly LFA_ plasmid : II	Bacteria_Proteobacteria_Gammaproteobacteria_Legionellales_Legionellaceae_Legionella
NZ_CP020895	WP_085663095.1	Legionella longbeachae	Legionella longbeachae strain F1157CHC plasmid pLLO-F1157CHC_ complete sequence	Bacteria_Proteobacteria_Gammaproteobacteria_Legionellales_Legionellaceae_Legionella
NZ_CP045304	WP_165898252.1	Legionella longbeachae	Legionella longbeachae strain B1445CHC plasmid pB1445CHC_73K_ complete sequence	Bacteria_Proteobacteria_Gammaproteobacteria_Legionellales_Legionellaceae_Legionella
NZ_ACZG01000003	WP_004450446.1	Legionella longbeachae D-4968	Legionella longbeachae D-4968 Cont_LLB_03_ whole genome shotgun sequence	Bacteria_Proteobacteria_Gammaproteobacteria_Legionellales_Legionellaceae_Legionella
NC_014544	WP_013347307.1	Legionella longbeachae NSW150	Legionella longbeachae NSW150 plasmid pLLO_ complete sequence	Bacteria_Proteobacteria_Gammaproteobacteria_Legionellales_Legionellaceae_Legionella
NZ_CCSB01000002	WP_052403219.1	Legionella massiliensis	Legionella massiliensis_ whole genome shotgun sequence	Bacteria_Proteobacteria_Gammaproteobacteria_Legionellales_Legionellaceae_Legionella
NZ_CCSB01000002	WP_052403220.1	Legionella massiliensis	Legionella massiliensis_ whole genome shotgun sequence	Bacteria_Proteobacteria_Gammaproteobacteria_Legionellales_Legionellaceae_Legionella
NZ_AUHS01000021	WP_028383836.1	Legionella moravica DSM 19234	Legionella moravica DSM 19234 G543DRAFT_scaffold00015.15_C_ whole genome shotgun sequence	Bacteria_Proteobacteria_Gammaproteobacteria_Legionellales_Legionellaceae_Legionella
NZ_LCUA01000001	WP_051398990.1	Legionella oakridgensis	Legionella oakridgensis strain ATCC 33761 Scaffold1_1_ whole genome shotgun sequence	Bacteria_Proteobacteria_Gammaproteobacteria_Legionellales_Legionellaceae_Legionella
NZ_LCUA01000001	WP_051398991.1	Legionella oakridgensis	Legionella oakridgensis strain ATCC 33761 Scaffold1_1_ whole genome shotgun sequence	Bacteria_Proteobacteria_Gammaproteobacteria_Legionellales_Legionellaceae_Legionella
NZ_CP004006	WP_052335927.1	Legionella oakridgensis ATCC 33761 = DSM 21215	Legionella oakridgensis ATCC 33761 = DSM 21215 chromosome_ complete genome	Bacteria_Proteobacteria_Gammaproteobacteria_Legionellales_Legionellaceae_Legionella
NZ_CP004006	WP_158423039.1	Legionella oakridgensis ATCC 33761 = DSM 21215	Legionella oakridgensis ATCC 33761 = DSM 21215 chromosome_ complete genome	Bacteria_Proteobacteria_Gammaproteobacteria_Legionellales_Legionellaceae_Legionella
NZ_AZYK01000071	WP_051398990.1	Legionella oakridgensis RV-2-2007	Legionella oakridgensis RV-2-2007 LOR_61c_ whole genome shotgun sequence	Bacteria_Proteobacteria_Gammaproteobacteria_Legionellales_Legionellaceae_Legionella
NZ_AZYK01000071	WP_162147860.1	Legionella oakridgensis RV-2-2007	Legionella oakridgensis RV-2-2007 LOR_61c_ whole genome shotgun sequence	Bacteria_Proteobacteria_Gammaproteobacteria_Legionellales_Legionellaceae_Legionella
NZ_CM009572	WP_061692874.1	Legionella pneumophila	Legionella pneumophila strain LG57 plasmid pLG57_ whole genome shotgun sequence	Bacteria_Proteobacteria_Gammaproteobacteria_Legionellales_Legionellaceae_Legionella
NZ_CP048619	WP_058393349.1	Legionella pneumophila	Legionella pneumophila strain ERS1305867 plasmid unnamed_ complete sequence	Bacteria_Proteobacteria_Gammaproteobacteria_Legionellales_Legionellaceae_Legionella
NZ_FJDW01000033	WP_061634802.1	Legionella pneumophila	Legionella pneumophila strain 2531STDY5467406_ whole genome shotgun sequence	Bacteria_Proteobacteria_Gammaproteobacteria_Legionellales_Legionellaceae_Legionella
NZ_FJEJ01000004	WP_061637836.1	Legionella pneumophila	Legionella pneumophila strain 2531STDY5467453_ whole genome shotgun sequence	Bacteria_Proteobacteria_Gammaproteobacteria_Legionellales_Legionellaceae_Legionella
NZ_LBAO01000013	WP_061476917.1	Legionella pneumophila	Legionella pneumophila strain ATCC 33216 Scaffold9_1_ whole genome shotgun sequence	Bacteria_Proteobacteria_Gammaproteobacteria_Legionellales_Legionellaceae_Legionella
NZ_LEAQ01000010	WP_161504987.1	Legionella pneumophila	Legionella pneumophila strain D5698 D5698_9_ whole genome shotgun sequence	Bacteria_Proteobacteria_Gammaproteobacteria_Legionellales_Legionellaceae_Legionella
NZ_QFKS01000010	WP_136630569.1	Legionella pneumophila	Legionella pneumophila strain C10 NODE_10_length_197415_cov_28.8616_ID_1857_ whole genome shotgun sequence	Bacteria_Proteobacteria_Gammaproteobacteria_Legionellales_Legionellaceae_Legionella
NZ_RBGD01000015	WP_129915007.1	Legionella pneumophila	Legionella pneumophila strain NMB001840 503579-09_15_ whole genome shotgun sequence	Bacteria_Proteobacteria_Gammaproteobacteria_Legionellales_Legionellaceae_Legionella
NZ_BAYQ01000016	WP_042236054.1	Legionella pneumophila serogroup 1	Legionella pneumophila serogroup 1 strain TUM 13948_ whole genome shotgun sequence	Bacteria_Proteobacteria_Gammaproteobacteria_Legionellales_Legionellaceae_Legionella
NZ_BAYQ01000053	WP_042237371.1	Legionella pneumophila serogroup 1	Legionella pneumophila serogroup 1 strain TUM 13948_ whole genome shotgun sequence	Bacteria_Proteobacteria_Gammaproteobacteria_Legionellales_Legionellaceae_Legionella
NC_006366	WP_011212601.1	Legionella pneumophila str. Lens	Legionella pneumophila str. Lens plasmid pLPL_ complete sequence	Bacteria_Proteobacteria_Gammaproteobacteria_Legionellales_Legionellaceae_Legionella
NC_006365	WP_011212470.1	Legionella pneumophila str. Paris	Legionella pneumophila str. Paris plasmid pLPP_ complete sequence	Bacteria_Proteobacteria_Gammaproteobacteria_Legionellales_Legionellaceae_Legionella
NZ_CAAAIG010000034	WP_027228018.1	Legionella pneumophila subsp. fraseri	Legionella pneumophila subsp. fraseri strain Los Angeles 1_ whole genome shotgun sequence	Bacteria_Proteobacteria_Gammaproteobacteria_Legionellales_Legionellaceae_Legionella
NZ_CAAAIJ010000003	WP_027223257.1	Legionella pneumophila subsp. pascullei	Legionella pneumophila subsp. pascullei strain Brown U8W_ whole genome shotgun sequence	Bacteria_Proteobacteria_Gammaproteobacteria_Legionellales_Legionellaceae_Legionella
NC_018140	WP_014843133.1	Legionella pneumophila subsp. pneumophila	Legionella pneumophila subsp. pneumophila str. HL06041035 chromosome_ complete genome	Bacteria_Proteobacteria_Gammaproteobacteria_Legionellales_Legionellaceae_Legionella
NZ_CP016869	WP_070322537.1	Legionella pneumophila subsp. pneumophila	Legionella pneumophila subsp. pneumophila strain FFI102 plasmid_ complete sequence	Bacteria_Proteobacteria_Gammaproteobacteria_Legionellales_Legionellaceae_Legionella
NZ_CP016872	WP_070322206.1	Legionella pneumophila subsp. pneumophila	Legionella pneumophila subsp. pneumophila strain FFI104 chromosome_ complete genome	Bacteria_Proteobacteria_Gammaproteobacteria_Legionellales_Legionellaceae_Legionella
NZ_JFIE01000018	WP_027264973.1	Legionella pneumophila subsp. pneumophila	Legionella pneumophila subsp. pneumophila strain ATCC 43130 contig018_ whole genome shotgun sequence	Bacteria_Proteobacteria_Gammaproteobacteria_Legionellales_Legionellaceae_Legionella
NZ_CAAAIL010000009	WP_058464698.1	Legionella quateirensis	Legionella quateirensis strain Thacker 1335_ whole genome shotgun sequence	Bacteria_Proteobacteria_Gammaproteobacteria_Legionellales_Legionellaceae_Legionella
NZ_MVJN01000013	WP_112220592.1	Legionella quinlivanii	Legionella quinlivanii strain ID143958 Contig_13_ whole genome shotgun sequence	Bacteria_Proteobacteria_Gammaproteobacteria_Legionellales_Legionellaceae_Legionella
NZ_CP025493	WP_101901875.1	Legionella sainthelensi	Legionella sainthelensi strain LA01-117 plasmid pLA01-117_113k_ complete sequence	Bacteria_Proteobacteria_Gammaproteobacteria_Legionellales_Legionellaceae_Legionella
NZ_LNYU01000009	WP_058512876.1	Legionella santicrucis	Legionella santicrucis strain SC-63-C7 Lsan_ctg009_ whole genome shotgun sequence	Bacteria_Proteobacteria_Gammaproteobacteria_Legionellales_Legionellaceae_Legionella
NZ_LN901322	WP_058533781.1	Legionella saoudiensis	Legionella saoudiensis strain LS-1_ whole genome shotgun sequence	Bacteria_Proteobacteria_Gammaproteobacteria_Legionellales_Legionellaceae_Legionella
NZ_UFAM01000035	WP_115712575.1	Legionella sp. 13.8642	Legionella sp. 13.8642 strain 13.8295 isolate 13.8295_ whole genome shotgun sequence	Bacteria_Proteobacteria_Gammaproteobacteria_Legionellales_Legionellaceae_Legionella_unclassifiedLegionella
NZ_QHJG01000028	WP_110143524.1	Legionella sp. km488	Legionella sp. km488 scaffold28_ whole genome shotgun sequence	Bacteria_Proteobacteria_Gammaproteobacteria_Legionellales_Legionellaceae_Legionella_unclassifiedLegionella
NZ_RZGU01000003	WP_127106539.1	Legionella sp. km535	Legionella sp. km535 contigs3_ whole genome shotgun sequence	Bacteria_Proteobacteria_Gammaproteobacteria_Legionellales_Legionellaceae_Legionella_unclassifiedLegionella
NZ_RZGQ01000002	WP_127097745.1	Legionella sp. km772	Legionella sp. km772 contigs2_ whole genome shotgun sequence	Bacteria_Proteobacteria_Gammaproteobacteria_Legionellales_Legionellaceae_Legionella_unclassifiedLegionella
NZ_LNYY01000001	WP_058509100.1	Legionella steelei	Legionella steelei strain IMVS3376 Lste_ctg001_ whole genome shotgun sequence	Bacteria_Proteobacteria_Gammaproteobacteria_Legionellales_Legionellaceae_Legionella
NZ_CAAAIO010000013	WP_058478471.1	Legionella steigerwaltii	Legionella steigerwaltii strain SC-18-C9_ whole genome shotgun sequence	Bacteria_Proteobacteria_Gammaproteobacteria_Legionellales_Legionellaceae_Legionella
NZ_QZWC01000026	WP_120083111.1	Legionella taurinensis	Legionella taurinensis strain 4567-18-4 NODE_26_length_15264_cov_8.144480_ whole genome shotgun sequence	Bacteria_Proteobacteria_Gammaproteobacteria_Legionellales_Legionellaceae_Legionella
NZ_CP041159	WP_141891955.1	Leisingera aquaemixtae	Leisingera aquaemixtae strain R2C4 chromosome_ complete genome	Bacteria_Proteobacteria_Alphaproteobacteria_Rhodobacterales_Rhodobacteraceae_Leisingera
NZ_CYSR01000003	WP_058284507.1	Leisingera aquaemixtae	Leisingera aquaemixtae strain CECT 8399_ whole genome shotgun sequence	Bacteria_Proteobacteria_Alphaproteobacteria_Rhodobacterales_Rhodobacteraceae_Leisingera
NZ_KI421504	WP_027256573.1	Leisingera aquimarina DSM 24565	Leisingera aquimarina DSM 24565 Leiaq_neu_scaffold_2516677483.1_ whole genome shotgun sequence	Bacteria_Proteobacteria_Alphaproteobacteria_Rhodobacterales_Rhodobacteraceae_Leisingera
NZ_KI421513	WP_027236250.1	Leisingera caerulea DSM 24564	Leisingera caerulea DSM 24564 PhacaeDRAFT_Scaffold1.6_ whole genome shotgun sequence	Bacteria_Proteobacteria_Alphaproteobacteria_Rhodobacterales_Rhodobacteraceae_Leisingera
NZ_KI421500	WP_036760785.1	Leisingera daeponensis DSM 23529	Leisingera daeponensis DSM 23529 Phada_neu_scaffold_2516493485.1_ whole genome shotgun sequence	Bacteria_Proteobacteria_Alphaproteobacteria_Rhodobacterales_Rhodobacteraceae_Leisingera
NC_023135	WP_024091767.1	Leisingera methylohalidivorans DSM 14336	Leisingera methylohalidivorans DSM 14336 strain MB2_ DSM 14336_ complete genome	Bacteria_Proteobacteria_Alphaproteobacteria_Rhodobacterales_Rhodobacteraceae_Leisingera
NZ_AFCF02000003	WP_019295381.1	Leisingera sp. ANG1	Leisingera sp. ANG1 contig_3_ whole genome shotgun sequence	Bacteria_Proteobacteria_Alphaproteobacteria_Rhodobacterales_Rhodobacteraceae_Leisingera
NZ_JWLE01000031	WP_039151924.1	Leisingera sp. ANG-DT	Leisingera sp. ANG-DT contig_31_ whole genome shotgun sequence	Bacteria_Proteobacteria_Alphaproteobacteria_Rhodobacterales_Rhodobacteraceae_Leisingera
NZ_JWLC01000029	WP_039167399.1	Leisingera sp. ANG-M1	Leisingera sp. ANG-M1 contig_29_ whole genome shotgun sequence	Bacteria_Proteobacteria_Alphaproteobacteria_Rhodobacterales_Rhodobacteraceae_Leisingera
NZ_JWLI01000004	WP_039180960.1	Leisingera sp. ANG-M7	Leisingera sp. ANG-M7 contig_4_ whole genome shotgun sequence	Bacteria_Proteobacteria_Alphaproteobacteria_Rhodobacterales_Rhodobacteraceae_Leisingera
NZ_JWLH01000012	WP_039174167.1	Leisingera sp. ANG-S5	Leisingera sp. ANG-S5 contig_12_ whole genome shotgun sequence	Bacteria_Proteobacteria_Alphaproteobacteria_Rhodobacterales_Rhodobacteraceae_Leisingera
NZ_JWLD01000009	WP_039125123.1	Leisingera sp. ANG-Vp	Leisingera sp. ANG-Vp contig_9_ whole genome shotgun sequence	Bacteria_Proteobacteria_Alphaproteobacteria_Rhodobacterales_Rhodobacteraceae_Leisingera
NZ_JWLD01000027	WP_052248937.1	Leisingera sp. ANG-Vp	Leisingera sp. ANG-Vp contig_27_ whole genome shotgun sequence	Bacteria_Proteobacteria_Alphaproteobacteria_Rhodobacterales_Rhodobacteraceae_Leisingera
NZ_LYUZ01000002	WP_065266151.1	Leisingera sp. JC1	Leisingera sp. JC1 scaffold10.1_ whole genome shotgun sequence	Bacteria_Proteobacteria_Alphaproteobacteria_Rhodobacterales_Rhodobacteraceae_Leisingera
NZ_CP038234	WP_134830756.1	Leisingera sp. NJS201	Leisingera sp. NJS201 chromosome_ complete genome	Bacteria_Proteobacteria_Alphaproteobacteria_Rhodobacterales_Rhodobacteraceae_Leisingera
NZ_CP035417	WP_129369396.1	Leisingera sp. NJS204	Leisingera sp. NJS204 chromosome_ complete genome	Bacteria_Proteobacteria_Alphaproteobacteria_Rhodobacterales_Rhodobacteraceae_Leisingera
JYJG01000246	KJK44467.1	Lentzea aerocolonigenes	Lentzea aerocolonigenes strain NRRL B-16140 contig60.2_ whole genome shotgun sequence	Bacteria_Actinobacteria_Pseudonocardiales_Pseudonocardiaceae_Lechevalieria
NZ_QFWW01000008	WP_112264078.1	Lentzea terrae	Lentzea terrae strain NEAU-LZS 42 scaffold8_ whole genome shotgun sequence	Bacteria_Actinobacteria_Pseudonocardiales_Pseudonocardiaceae_Lentzea
FNET01000031	SDN00700.1	Lentzea violacea	Lentzea violacea strain DSM 44796 genome assembly_ contig: Ga0070488_131_ whole genome shotgun sequence	Bacteria_Actinobacteria_Pseudonocardiales_Pseudonocardiaceae_Lentzea
FOYL01000012	SFR28132.1	Lentzea waywayandensis	Lentzea waywayandensis strain DSM 44232 genome assembly_ contig: Ga0074788_112_ whole genome shotgun sequence	Bacteria_Actinobacteria_Pseudonocardiales_Pseudonocardiaceae_Lentzea
NZ_KE557311	WP_021101438.1	Litoreibacter arenae DSM 19593	Litoreibacter arenae DSM 19593 Contig336_ whole genome shotgun sequence	Bacteria_Proteobacteria_Alphaproteobacteria_Rhodobacterales_Rhodobacteraceae_Litoreibacter
NZ_CP015136	WP_110170309.1	Luteitalea pratensis	Luteitalea pratensis strain DSM 100886 isolate HEG_-6_39 chromosome_ complete genome	Bacteria_Acidobacteria_Vicinamibacteria_Vicinamibacteraceae_Luteitalea
NZ_FOSS01000003	WP_091636914.1	Lysobacter sp. cf310	Lysobacter sp. cf310_ whole genome shotgun sequence	Bacteria_Proteobacteria_Gammaproteobacteria_Xanthomonadales_Xanthomonadaceae_Lysobacter_unclassifiedLysobacter
NZ_QTSU01000001	WP_115858057.1	Lysobacter sp. zong2l5	Lysobacter sp. zong2l5 contig1_ whole genome shotgun sequence	Bacteria_Proteobacteria_Gammaproteobacteria_Xanthomonadales_Xanthomonadaceae_Lysobacter_unclassifiedLysobacter
NZ_SNXC01000009	WP_133502768.1	Marinomonas balearica	Marinomonas balearica strain CECT 7378 Ga0244613_101_ whole genome shotgun sequence	Bacteria_Proteobacteria_Gammaproteobacteria_Oceanospirillales_Oceanospirillaceae_Marinomonas
NC_015276	WP_013661483.1	Marinomonas mediterranea MMB-1	Marinomonas mediterranea MMB-1_ complete sequence	Bacteria_Proteobacteria_Gammaproteobacteria_Oceanospirillales_Oceanospirillaceae_Marinomonas
NZ_CP016181	WP_112140141.1	Marinomonas primoryensis	Marinomonas primoryensis strain AceL chromosome	Bacteria_Proteobacteria_Gammaproteobacteria_Oceanospirillales_Oceanospirillaceae_Marinomonas
NZ_QGOK01000045	WP_111640264.1	Marinomonas shanghaiensis	Marinomonas shanghaiensis strain DSL-35 contig45_ whole genome shotgun sequence	Bacteria_Proteobacteria_Gammaproteobacteria_Oceanospirillales_Oceanospirillaceae_Marinomonas
NZ_NHNK02000011	WP_087611016.1	Marinomonas sp. QM202	Marinomonas sp. QM202 Qm202_contig_11_ whole genome shotgun sequence	Bacteria_Proteobacteria_Gammaproteobacteria_Oceanospirillales_Oceanospirillaceae_Marinomonas
NZ_FLOE01000036	WP_067344825.1	Marinomonas spartinae	Marinomonas spartinae strain CECT 8887_ whole genome shotgun sequence	Bacteria_Proteobacteria_Gammaproteobacteria_Oceanospirillales_Oceanospirillaceae_Marinomonas
NZ_SPVF01000272	WP_135209511.1	Massilia sp. MC02	Massilia sp. MC02 EFN1C69WKM_ whole genome shotgun sequence	Bacteria_Proteobacteria_Betaproteobacteria_Burkholderiales_Oxalobacteraceae_Massilia
NZ_MNPM02000020	WP_044449638.1	Mastigocladus laminosus UU774	Mastigocladus laminosus UU774 scaffold_19_ whole genome shotgun sequence	Bacteria_Cyanobacteria_Nostocales_Hapalosiphonaceae_Mastigocladus
NZ_CP022163	WP_095980057.1	Melittangium boletus DSM 14713	Melittangium boletus DSM 14713 chromosome_ complete genome	Bacteria_Proteobacteria_Deltaproteobacteria_Myxococcales_Cystobacterineae_Archangiaceae_Melittangium
NZ_FOSL01000002	WP_149758632.1	Mesorhizobium albiziae	Mesorhizobium albiziae strain DSM 21822_ whole genome shotgun sequence	Bacteria_Proteobacteria_Alphaproteobacteria_Rhizobiales_Phyllobacteriaceae_Mesorhizobium
NZ_FOSL01000005	WP_149760077.1	Mesorhizobium albiziae	Mesorhizobium albiziae strain DSM 21822_ whole genome shotgun sequence	Bacteria_Proteobacteria_Alphaproteobacteria_Rhizobiales_Phyllobacteriaceae_Mesorhizobium
NZ_FOSL01000034	WP_149763829.1	Mesorhizobium albiziae	Mesorhizobium albiziae strain DSM 21822_ whole genome shotgun sequence	Bacteria_Proteobacteria_Alphaproteobacteria_Rhizobiales_Phyllobacteriaceae_Mesorhizobium
NC_019973	WP_041163597.1	Mesorhizobium australicum WSM2073	Mesorhizobium australicum WSM2073_ complete genome	Bacteria_Proteobacteria_Alphaproteobacteria_Rhizobiales_Phyllobacteriaceae_Mesorhizobium
NZ_JAAKZF010000131	WP_165034124.1	Mesorhizobium camelthorni	Mesorhizobium camelthorni strain CCNWXJ 40-4_ whole genome shotgun sequence	Bacteria_Proteobacteria_Alphaproteobacteria_Rhizobiales_Phyllobacteriaceae_Mesorhizobium
NZ_MZXX01000019	WP_123169325.1	Mesorhizobium erdmanii	Mesorhizobium erdmanii strain Opo-242 NODE_10_ whole genome shotgun sequence	Bacteria_Proteobacteria_Alphaproteobacteria_Rhizobiales_Phyllobacteriaceae_Mesorhizobium
NZ_PZJX01000003	WP_107647381.1	Mesorhizobium helmanticense	Mesorhizobium helmanticense strain CSLC115N contig00003_ whole genome shotgun sequence	Bacteria_Proteobacteria_Alphaproteobacteria_Rhizobiales_Phyllobacteriaceae_Mesorhizobium
NZ_PZJX01000003	WP_107647441.1	Mesorhizobium helmanticense	Mesorhizobium helmanticense strain CSLC115N contig00003_ whole genome shotgun sequence	Bacteria_Proteobacteria_Alphaproteobacteria_Rhizobiales_Phyllobacteriaceae_Mesorhizobium
NC_002678	WP_010909489.1	Mesorhizobium japonicum MAFF 303099	Mesorhizobium japonicum MAFF 303099_ complete genome	Bacteria_Proteobacteria_Alphaproteobacteria_Rhizobiales_Phyllobacteriaceae_Mesorhizobium
NZ_CP033366	WP_032930300.1	Mesorhizobium japonicum R7A	Mesorhizobium japonicum R7A chromosome_ complete genome	Bacteria_Proteobacteria_Alphaproteobacteria_Rhizobiales_Phyllobacteriaceae_Mesorhizobium
NZ_AP017605	WP_096448837.1	Mesorhizobium loti	Mesorhizobium loti DNA_ nearly complete genome_ strain: TONO	Bacteria_Proteobacteria_Alphaproteobacteria_Rhizobiales_Phyllobacteriaceae_Mesorhizobium
NZ_NPKI01000046	WP_158302700.1	Mesorhizobium mediterraneum	Mesorhizobium mediterraneum strain USDA 3392 C740_ whole genome shotgun sequence	Bacteria_Proteobacteria_Alphaproteobacteria_Rhizobiales_Phyllobacteriaceae_Mesorhizobium
NZ_FNEE01000005	WP_091593038.1	Mesorhizobium muleiense	Mesorhizobium muleiense strain CGMCC 1.11022_ whole genome shotgun sequence	Bacteria_Proteobacteria_Alphaproteobacteria_Rhizobiales_Phyllobacteriaceae_Mesorhizobium
NZ_NWQG01000152	WP_097575685.1	Mesorhizobium sanjuanii	Mesorhizobium sanjuanii strain BSA136 contig00152_ whole genome shotgun sequence	Bacteria_Proteobacteria_Alphaproteobacteria_Rhizobiales_Phyllobacteriaceae_Mesorhizobium
NZ_NWQG01000290	WP_097577413.1	Mesorhizobium sanjuanii	Mesorhizobium sanjuanii strain BSA136 contig00290_ whole genome shotgun sequence	Bacteria_Proteobacteria_Alphaproteobacteria_Rhizobiales_Phyllobacteriaceae_Mesorhizobium
NZ_VFVQ01000022	WP_140509269.1	Mesorhizobium sp. B2-3-13	Mesorhizobium sp. B2-3-13 contig_22_ whole genome shotgun sequence	Bacteria_Proteobacteria_Alphaproteobacteria_Rhizobiales_Phyllobacteriaceae_Mesorhizobium
NZ_VFUR01000013	WP_140717439.1	Mesorhizobium sp. B2-5-4	Mesorhizobium sp. B2-5-4 contig_13_ whole genome shotgun sequence	Bacteria_Proteobacteria_Alphaproteobacteria_Rhizobiales_Phyllobacteriaceae_Mesorhizobium
NZ_VFUD01000019	WP_140750690.1	Mesorhizobium sp. B2-6-5	Mesorhizobium sp. B2-6-5 contig_19_ whole genome shotgun sequence	Bacteria_Proteobacteria_Alphaproteobacteria_Rhizobiales_Phyllobacteriaceae_Mesorhizobium
NZ_VFTZ01000008	WP_140724182.1	Mesorhizobium sp. B2-7-2	Mesorhizobium sp. B2-7-2 contig_8_ whole genome shotgun sequence	Bacteria_Proteobacteria_Alphaproteobacteria_Rhizobiales_Phyllobacteriaceae_Mesorhizobium
NZ_VFTP01000026	WP_140636878.1	Mesorhizobium sp. B2-9-1	Mesorhizobium sp. B2-9-1 contig_26_ whole genome shotgun sequence	Bacteria_Proteobacteria_Alphaproteobacteria_Rhizobiales_Phyllobacteriaceae_Mesorhizobium
NZ_WOAC01000003	WP_157015245.1	Mesorhizobium sp. lm94	Mesorhizobium sp. lm94 scaffold3.1-size301390_ whole genome shotgun sequence	Bacteria_Proteobacteria_Alphaproteobacteria_Rhizobiales_Phyllobacteriaceae_Mesorhizobium
NZ_AYVN01000014	WP_023689835.1	Mesorhizobium sp. LSJC269B00	Mesorhizobium sp. LSJC269B00 scaffold0014_ whole genome shotgun sequence	Bacteria_Proteobacteria_Alphaproteobacteria_Rhizobiales_Phyllobacteriaceae_Mesorhizobium
NZ_AYVM01000038	WP_023685917.1	Mesorhizobium sp. LSJC277A00	Mesorhizobium sp. LSJC277A00 scaffold0038_ whole genome shotgun sequence	Bacteria_Proteobacteria_Alphaproteobacteria_Rhizobiales_Phyllobacteriaceae_Mesorhizobium
NZ_SADO01000017	WP_127885038.1	Mesorhizobium sp. M00.F.Ca.ET.186.01.1.1	Mesorhizobium sp. M00.F.Ca.ET.186.01.1.1 NODE_17_length_158749_cov_82.127_ whole genome shotgun sequence	Bacteria_Proteobacteria_Alphaproteobacteria_Rhizobiales_Phyllobacteriaceae_Mesorhizobium
[truncated: 1,700 more rows]

## Sheet: Table S4. Genomes with multiple
Table S4. Genomes containing multiple Tfu-related BGCs.
Genome accession number	Strain name
[truncated: 693 more rows]

## Sheet: Table S5. Detailed infromation 
Table S5. Detailed infromation on the predicted precursor peptides generated by RiPPER.
[truncated: 5,568 more rows]
